# Supplementary material for: Genome Wide Association Study of Seedling and Adult Plant Leaf Rust Resistance in Elite Spring Wheat Breeding Lines
Source: PLoS One. 2016 Feb 5;11(2):e0148671. doi: 10.1371/journal.pone.0148671 (PMC4744023; doi:10.1371/journal.pone.0148671)
Supplement: S1 Table — (CSV) [file pone.0148671.s006.csv]

M.id.new	Marker	Chr	blast	Position	b.index	Hap.Block	crk2012.coi	stp2012.coi	stp2013.coi	stp2014.coi	stp2015.coi	lr.coi	lr.sev	lr.it	Race1.num	CA1.2.num	Field.Mix.num	crk2012.coi	stp2012.coi	stp2013.coi	stp2014.coi	stp2015.coi	lr.coi	lr.sev	lr.it	Race1.num	CA1.2.num	Field.Mix.num	crk2012.coi	stp2012.coi	stp2013.coi	stp2014.coi	stp2015.coi	lr.coi	lr.sev	lr.it	Race1.num	CA1.2.num	Field.Mix.num
IWB45449	Kukri_c44500_315	1A	NA	148.99	3	1A_3	0.00443	0.00013726	0.00914	0.000085517	0.00195	0.00018904	0.00134	0.00289	0.54663	0.39423	0.01079	9.3471	17.41	9.7703	17.025	13.521	12.631	10.728	0.12856	-0.38772	0.48354	1.4798	0.02648	0.05028	0.02166	0.0526	0.03075	0.04312	0.03192	0.02746	0.00123	0.0025	0.02308
IWB7128	BS00022514_51	1A	NA	149.82	3	1A_3	0.01052	0.00028912	0.02239	0.00028759	0.00443	0.00057589	0.00354	0.00714	0.69831	0.38082	0.02252	8.563	16.892	8.7194	16.016	12.654	11.845	9.9247	0.11825	-0.25446	0.50777	1.3508	0.0211	0.04489	0.01659	0.04517	0.02583	0.03658	0.02625	0.02253	0.00051161	0.00266	0.01863
IWB48030	Kukri_c8527_53	1A	1AL_3976804	149.82	3	1A_3	0.00591	0.00006894	0.00201	0.00014649	0.00063357	0.00011077	0.00086295	0.00235	0.31699	0.53796	0.00355	8.9523	18.028	11.523	16.301	14.813	12.981	11.06	0.13032	-0.64448	0.34955	1.7164	0.02472	0.05423	0.03049	0.04815	0.03744	0.04606	0.03429	0.02851	0.00338	0.00129	0.03023
IWB26765	Excalibur_c46365_304	1A	1AL_3976804	151.22	3	1A_3	0.32593	0.08073	0.18851	0.00055291	0.01746	0.02284	0.04166	0.03279	0.86795	0.78367	0.0071	-2.36837	-5.79129	-3.66378	-11.28605	-7.77219	-5.89262	-5.24821	-0.07221	-0.08432	-0.12396	-1.23939	0.00311	0.01022	0.00546	0.03968	0.01795	0.01573	0.01268	0.01393	0.000093107	0.00025648	0.02572
IWA5407	IWA5407	1A	1AL_3976804	151.22	3	1A_3	0.36815	0.08914	0.2225	0.00071608	0.01956	0.02787	0.05875	0.03307	0.95687	0.92977	0.00618	-2.19471	-5.70751	-3.44954	-11.2305	-7.75223	-5.77757	-4.94301	-0.07333	-0.02782	-0.04037	-1.28365	0.00262	0.00973	0.00471	0.03816	0.01736	0.01473	0.01097	0.01393	9.9174E-06	0.00002662	0.02696
IWB67027	Tdurum_contig11349_810	1A	1AL_3976804	151.22	3	1A_3	0.39581	0.1051	0.23574	0.00078683	0.0211	0.03143	0.05551	0.0373	0.99581	0.90276	0.00727	-2.06901	-5.43393	-3.33918	-11.09894	-7.62774	-5.63063	-4.98939	-0.07136	-0.00269	-0.05567	-1.25133	0.00233	0.00882	0.00445	0.03756	0.01691	0.01408	0.01123	0.0133	9.3547E-08	0.000051051	0.02572
IWB614	BobWhite_c14258_434	1B	1BS_3457643	43.66	1	1B_1	0.01756	0.00837	0.00553	0.00662	0.00981	0.00224	0.00451	0.00018484	0.15301	0.0133	0.00191	-11.44871	-17.68421	-15.64545	-18.33157	-17.78858	-16.7619	-15.73475	-0.28746	-1.59803	-2.4338	-3.12803	0.01806	0.02335	0.02459	0.02441	0.02116	0.02848	0.02464	0.04348	0.00689	0.02128	0.0343
IWB802	BobWhite_c15522_625	1B	NA	43.66	1	1B_1	0.01664	0.00806	0.00556	0.00683	0.00979	0.00223	0.00447	0.00018593	0.1425	0.01346	0.0018	-11.54582	-17.76887	-15.63566	-18.26076	-17.79374	-16.77271	-15.75345	-0.28736	-1.64035	-2.42962	-3.14755	0.01824	0.02341	0.02455	0.02433	0.02114	0.02842	0.02462	0.04334	0.00727	0.02119	0.03467
IWB11536	BS00087939_51	1B	1BS_3427521	43.66	1	1B_1	0.01642	0.00768	0.00568	0.0068	0.00973	0.00219	0.00424	0.00017322	0.15035	0.01411	0.00139	-11.57742	-17.89608	-15.61063	-18.28468	-17.82182	-16.8113	-15.85767	-0.28893	-1.61005	-2.41496	-3.22762	0.01837	0.02378	0.02474	0.0246	0.0212	0.02868	0.02505	0.04418	0.0071	0.02119	0.0368
IWB34668	IAAV3128	1B	NA	43.66	1	1B_1	0.0165	0.00772	0.00572	0.00688	0.00979	0.00221	0.00429	0.00017365	0.15044	0.01411	0.00143	-11.56908	-17.88243	-15.59747	-18.25823	-17.80576	-16.79836	-15.83597	-0.2889	-1.60975	-2.41496	-3.21855	0.01835	0.02376	0.02472	0.02456	0.02117	0.02866	0.02501	0.04417	0.0071	0.02119	0.03668
IWB32110	GENE-0815_140	1B	NA	43.86	1	1B_1	0.0158	0.00741	0.00617	0.00679	0.01017	0.00221	0.0044	0.00021051	0.12307	0.01143	0.00145	-11.64803	-17.98238	-15.45925	-18.28701	-17.71919	-16.79773	-15.79557	-0.28521	-1.72706	-2.48982	-3.21638	0.01854	0.02394	0.024	0.02436	0.02094	0.02846	0.02471	0.04268	0.0081	0.02232	0.03627
IWB72466	Tdurum_contig55639_241	1B	NA	56.88	1	1B_1	0.0239	0.00033851	0.0622	0.00062251	0.01739	0.00177	0.00393	0.03635	0.25273	0.2714	0.2172	6.9558	15.134	6.5662	14.007	9.8182	10.153	9.3237	0.088745	0.75038	0.64528	0.73162	0.01624	0.04307	0.01089	0.03888	0.01781	0.02955	0.0252	0.01335	0.00439	0.00413	0.00533
IWB801	BobWhite_c15522_250	1B	NA	60.62	1	1B_1	0.01598	0.0075	0.00574	0.00676	0.00917	0.00212	0.00425	0.00017915	0.14078	0.01687	0.00182	-11.62164	-17.9427	-15.5834	-18.29064	-17.95608	-16.85809	-15.8491	-0.28821	-1.64823	-2.34963	-3.14592	0.01873	0.02425	0.02486	0.02486	0.02179	0.02924	0.02523	0.04423	0.00742	0.02042	0.03479
IWB4735	BobWhite_rep_c49149_530	1B	NA	60.62	1	1B_1	0.01642	0.00768	0.00568	0.0068	0.00973	0.00219	0.00424	0.00017322	0.15035	0.01411	0.00139	-11.57742	-17.89608	-15.61063	-18.28468	-17.82182	-16.8113	-15.85767	-0.28893	-1.61005	-2.41496	-3.22762	0.01837	0.02378	0.02474	0.0246	0.0212	0.02868	0.02505	0.04418	0.0071	0.02119	0.0368
IWB6664	BS00019225_51	1B	1BS_3433062	60.62	1	1B_1	0.01652	0.00771	0.00507	0.00642	0.00924	0.00208	0.00426	0.00017416	0.14896	0.01248	0.00186	-11.55642	-17.87011	-15.80509	-18.39808	-17.9273	-16.8815	-15.83428	-0.2886	-1.61386	-2.4561	-3.13556	0.01827	0.02359	0.02482	0.02454	0.02136	0.02865	0.0248	0.04357	0.007	0.02147	0.0344
IWB7124	BS00022507_51	1B	1BS_3456976	60.62	1	1B_1	0.01598	0.00731	0.00556	0.00642	0.01003	0.00213	0.00424	0.00016929	0.14528	0.01376	0.00141	-11.62901	-18.01113	-15.65359	-18.41729	-17.75012	-16.85666	-15.85783	-0.2894	-1.63058	-2.42422	-3.22241	0.01854	0.02414	0.02487	0.02504	0.02108	0.02885	0.02504	0.04441	0.00731	0.02138	0.03671
IWB7232	BS00022736_51	1B	1BS_3413085	60.62	1	1B_1	0.01579	0.00744	0.00507	0.00622	0.00951	0.00205	0.00407	0.00015983	0.15896	0.01255	0.00146	-11.64469	-17.96321	-15.81702	-18.48	-17.8715	-16.91884	-15.92683	-0.29045	-1.57623	-2.4559	-3.2117	0.01856	0.02394	0.02515	0.02498	0.02131	0.02896	0.02523	0.0445	0.00678	0.02166	0.03643
IWB7942	BS00033738_51	1B	1BS_3439848	60.62	1	1B_1	0.03313	0.01444	0.01309	0.01496	0.02217	0.0058	0.01151	0.00062969	0.12396	0.02305	0.00089608	-10.54058	-16.85324	-14.35415	-16.87865	-16.1716	-15.52305	-14.36888	-0.2699	-1.77762	-2.30522	-3.46305	0.01455	0.02008	0.02002	0.01998	0.01669	0.02341	0.01969	0.03689	0.00813	0.01821	0.03978
IWB31656	GENE-0074_455	1B	NA	60.62	1	1B_1	0.01729	0.00832	0.00621	0.00745	0.01001	0.00237	0.00465	0.0002004	0.13483	0.01512	0.00171	-11.47901	-17.70214	-15.43352	-18.06643	-17.74288	-16.66765	-15.68244	-0.28594	-1.67309	-2.38876	-3.16261	0.01806	0.02325	0.02415	0.02396	0.02103	0.02816	0.02443	0.04305	0.00759	0.02072	0.03501
IWB31715	GENE-0163_949	1B	NA	60.62	1	1B_1	0.03197	0.01448	0.01373	0.01526	0.02124	0.00565	0.01172	0.0006202	0.12123	0.02689	0.00284	-10.62077	-16.86968	-14.26775	-16.86267	-16.31699	-15.59469	-14.35816	-0.27108	-1.79656	-2.25054	-3.11573	0.01471	0.02001	0.01969	0.01978	0.0169	0.02346	0.01949	0.03669	0.00816	0.01725	0.03178
IWB31879	GENE-0433_66	1B	NA	60.62	1	1B_1	0.01345	0.00669	0.00445	0.00518	0.00872	0.00167	0.00371	0.00010467	0.1425	0.01346	0.0018	-12.26302	-18.70395	-16.46692	-19.38602	-18.48946	-17.66459	-16.44449	-0.30404	-1.64035	-2.42962	-3.14755	0.01945	0.02454	0.02586	0.02601	0.02181	0.03007	0.02566	0.04692	0.00727	0.02119	0.03467
IWB34908	IAAV4676	1B	NA	60.62	1	1B_1	0.01642	0.00768	0.00568	0.0068	0.00973	0.00219	0.00424	0.00017322	0.15035	0.01411	0.00139	-11.57742	-17.89608	-15.61063	-18.28468	-17.82182	-16.8113	-15.85767	-0.28893	-1.61005	-2.41496	-3.22762	0.01837	0.02378	0.02474	0.0246	0.0212	0.02868	0.02505	0.04418	0.0071	0.02119	0.0368
IWB34916	IAAV4723	1B	NA	60.62	1	1B_1	0.01652	0.00771	0.00507	0.00642	0.00924	0.00208	0.00426	0.00017416	0.14896	0.01248	0.00186	-11.55642	-17.87011	-15.80509	-18.39808	-17.9273	-16.8815	-15.83428	-0.2886	-1.61386	-2.4561	-3.13556	0.01827	0.02359	0.02482	0.02454	0.02136	0.02865	0.0248	0.04357	0.007	0.02147	0.0344
IWB35116	IAAV5936	1B	NA	60.62	1	1B_1	0.01642	0.00768	0.00568	0.0068	0.00973	0.00219	0.00424	0.00017322	0.15035	0.01411	0.00139	-11.57742	-17.89608	-15.61063	-18.28468	-17.82182	-16.8113	-15.85767	-0.28893	-1.61005	-2.41496	-3.22762	0.01837	0.02378	0.02474	0.0246	0.0212	0.02868	0.02505	0.04418	0.0071	0.02119	0.0368
IWB35471	IAAV8409	1B	NA	60.62	1	1B_1	0.01598	0.00731	0.00556	0.00642	0.01003	0.00213	0.00424	0.00016929	0.14528	0.01376	0.00141	-11.62901	-18.01113	-15.65359	-18.41729	-17.75012	-16.85666	-15.85783	-0.2894	-1.63058	-2.42422	-3.22241	0.01854	0.02414	0.02487	0.02504	0.02108	0.02885	0.02504	0.04441	0.00731	0.02138	0.03671
IWB36874	JD_c10917_341	1B	1BS_388306	60.62	1	1B_1	0.01603	0.00752	0.00551	0.00657	0.00943	0.0021	0.00406	0.00016287	0.15037	0.01409	0.00137	-11.62101	-17.94475	-15.66714	-18.36325	-17.89707	-16.87721	-15.93459	-0.29016	-1.60998	-2.41568	-3.2328	0.01864	0.02408	0.02511	0.02502	0.02156	0.02917	0.02562	0.04523	0.00714	0.02128	0.0375
IWB57198	RAC875_c3656_1229	1B	NA	60.62	1	1B_1	0.02208	0.01005	0.0055	0.00719	0.00256	0.00176	0.00242	0.00014184	0.10353	0.0243	0.00301	-11.35471	-17.75765	-16.07095	-18.63691	-21.3006	-17.57895	-17.20383	-0.29795	-1.86247	-2.26235	-3.05181	0.01667	0.02209	0.0246	0.02404	0.02933	0.02978	0.02812	0.04503	0.00897	0.01767	0.03139
IWB65006	RFL_Contig5444_1284	1B	NA	60.62	1	1B_1	0.01664	0.00806	0.00556	0.00683	0.00979	0.00223	0.00447	0.00018593	0.1425	0.01346	0.0018	-11.54582	-17.76887	-15.63566	-18.26076	-17.79374	-16.77271	-15.75345	-0.28736	-1.64035	-2.42962	-3.14755	0.01824	0.02341	0.02455	0.02433	0.02114	0.02842	0.02462	0.04334	0.00727	0.02119	0.03467
IWB66007	TA005699-1050	1B	1BS_3424485	60.62	1	1B_1	0.01579	0.00744	0.00507	0.00622	0.00951	0.00205	0.00407	0.00015983	0.15896	0.01255	0.00146	-11.64469	-17.96321	-15.81702	-18.48	-17.8715	-16.91884	-15.92683	-0.29045	-1.57623	-2.4559	-3.2117	0.01856	0.02394	0.02515	0.02498	0.02131	0.02896	0.02523	0.0445	0.00678	0.02166	0.03643
IWB492	BobWhite_c13378_662	1B	NA	62.58	1	1B_1	0.01642	0.00768	0.00568	0.0068	0.00973	0.00219	0.00424	0.00017322	0.15035	0.01411	0.00139	-11.57742	-17.89608	-15.61063	-18.28468	-17.82182	-16.8113	-15.85767	-0.28893	-1.61005	-2.41496	-3.22762	0.01837	0.02378	0.02474	0.0246	0.0212	0.02868	0.02505	0.04418	0.0071	0.02119	0.0368
IWB5987	BS00004637_51	1B	NA	62.58	1	1B_1	0.01642	0.00768	0.00568	0.0068	0.00973	0.00219	0.00424	0.00017322	0.15035	0.01411	0.00139	-11.57742	-17.89608	-15.61063	-18.28468	-17.82182	-16.8113	-15.85767	-0.28893	-1.61005	-2.41496	-3.22762	0.01837	0.02378	0.02474	0.0246	0.0212	0.02868	0.02505	0.04418	0.0071	0.02119	0.0368
IWB11842	BS00093945_51	1B	1BS_3436665	62.58	1	1B_1	0.01579	0.00744	0.00507	0.00622	0.00951	0.00205	0.00407	0.00015983	0.15896	0.01255	0.00146	-11.64469	-17.96321	-15.81702	-18.48	-17.8715	-16.91884	-15.92683	-0.29045	-1.57623	-2.4559	-3.2117	0.01856	0.02394	0.02515	0.02498	0.02131	0.02896	0.02523	0.0445	0.00678	0.02166	0.03643
IWB33952	GENE-4436_150	1B	NA	62.58	1	1B_1	0.01664	0.00806	0.00556	0.00683	0.00979	0.00223	0.00447	0.00018593	0.1425	0.01346	0.0018	-11.54582	-17.76887	-15.63566	-18.26076	-17.79374	-16.77271	-15.75345	-0.28736	-1.64035	-2.42962	-3.14755	0.01824	0.02341	0.02455	0.02433	0.02114	0.02842	0.02462	0.04334	0.00727	0.02119	0.03467
IWB37238	JD_c2439_468	1B	1BS_3483722	62.58	1	1B_1	0.02001	0.00824	0.00595	0.00561	0.00264	0.00155	0.0024	0.00010332	0.11014	0.02529	0.00233	-11.43763	-18.0902	-15.80762	-19.0816	-21.12048	-17.67304	-17.12416	-0.30356	-1.82924	-2.24884	-3.13601	0.01728	0.02336	0.02447	0.02578	0.02918	0.03065	0.0283	0.04733	0.00878	0.01767	0.03345
IWB37339	JD_c3173_1128	1B	1BS_3416156	62.58	1	1B_1	0.0145	0.0059	0.00364	0.0044	0.00754	0.00146	0.00257	0.000087126	0.15896	0.01255	0.00146	-11.50234	-17.98801	-15.99728	-18.6909	-17.9027	-16.99129	-16.23973	-0.29188	-1.57623	-2.4559	-3.2117	0.01903	0.02532	0.02706	0.02705	0.02262	0.03085	0.02776	0.04802	0.00678	0.02166	0.03643
IWB64576	RFL_Contig4059_310	1B	1BL_3920466	62.58	1	1B_1	0.01664	0.00806	0.00556	0.00683	0.00979	0.00223	0.00447	0.00018593	0.1425	0.01346	0.0018	-11.54582	-17.76887	-15.63566	-18.26076	-17.79374	-16.77271	-15.75345	-0.28736	-1.64035	-2.42962	-3.14755	0.01824	0.02341	0.02455	0.02433	0.02114	0.02842	0.02462	0.04334	0.00727	0.02119	0.03467
IWB65361	TA001211-0664	1B	1BS_3441641	62.58	1	1B_1	0.01598	0.00731	0.00556	0.00642	0.01003	0.00213	0.00424	0.00016929	0.14528	0.01376	0.00141	-11.62901	-18.01113	-15.65359	-18.41729	-17.75012	-16.85666	-15.85783	-0.2894	-1.63058	-2.42422	-3.22241	0.01854	0.02414	0.02487	0.02504	0.02108	0.02885	0.02504	0.04441	0.00731	0.02138	0.03671
IWB12443	BS00109910_51	1B	1BS_3433062	63.86	1	1B_1	0.01642	0.00768	0.00568	0.0068	0.00973	0.00219	0.00424	0.00017322	0.15035	0.01411	0.00139	-11.57742	-17.89608	-15.61063	-18.28468	-17.82182	-16.8113	-15.85767	-0.28893	-1.61005	-2.41496	-3.22762	0.01837	0.02378	0.02474	0.0246	0.0212	0.02868	0.02505	0.04418	0.0071	0.02119	0.0368
IWB31713	GENE-0158_358	1B	NA	63.86	1	1B_1	0.01947	0.01103	0.00902	0.00767	0.01273	0.00328	0.00672	0.0003134	0.17869	0.01528	0.00239	-11.34609	-17.15302	-14.79559	-17.91123	-17.22519	-16.19707	-15.06936	-0.27717	-1.51918	-2.41046	-3.08458	0.01735	0.02143	0.02152	0.02343	0.01957	0.02611	0.02228	0.04005	0.00608	0.02026	0.0328
IWB34323	IAAV11	1B	NA	63.86	1	1B_1	0.01669	0.00794	0.00586	0.00765	0.0103	0.00233	0.00492	0.00021216	0.16788	0.01416	0.00231	-11.65999	-17.98417	-15.68616	-18.18859	-17.81944	-16.84319	-15.71187	-0.2869	-1.55756	-2.43739	-3.10123	0.01828	0.02358	0.02456	0.0239	0.02088	0.02833	0.02423	0.04302	0.00653	0.02117	0.03359
IWB38006	JG_c8473_141	1B	1BS_3474382	63.86	1	1B_1	0.01664	0.00806	0.00556	0.00683	0.00979	0.00223	0.00447	0.00018593	0.1425	0.01346	0.0018	-11.54582	-17.76887	-15.63566	-18.26076	-17.79374	-16.77271	-15.75345	-0.28736	-1.64035	-2.42962	-3.14755	0.01824	0.02341	0.02455	0.02433	0.02114	0.02842	0.02462	0.04334	0.00727	0.02119	0.03467
IWB160	BobWhite_c11036_842	1B	1BL_3795917	63.91	1	1B_1	0.01652	0.00771	0.00507	0.00642	0.00924	0.00208	0.00426	0.00017416	0.14896	0.01248	0.00186	-11.55642	-17.87011	-15.80509	-18.39808	-17.9273	-16.8815	-15.83428	-0.2886	-1.61386	-2.4561	-3.13556	0.01827	0.02359	0.02482	0.02454	0.02136	0.02865	0.0248	0.04357	0.007	0.02147	0.0344
IWB613	BobWhite_c14258_383	1B	1BS_3457643	63.91	1	1B_1	0.01652	0.00771	0.00507	0.00642	0.00924	0.00208	0.00426	0.00017416	0.14896	0.01248	0.00186	-11.55642	-17.87011	-15.80509	-18.39808	-17.9273	-16.8815	-15.83428	-0.2886	-1.61386	-2.4561	-3.13556	0.01827	0.02359	0.02482	0.02454	0.02136	0.02865	0.0248	0.04357	0.007	0.02147	0.0344
IWB8027	BS00035794_51	1B	1BS_3464548	63.91	1	1B_1	0.01664	0.00806	0.00556	0.00683	0.00979	0.00223	0.00447	0.00018593	0.1425	0.01346	0.0018	-11.54582	-17.76887	-15.63566	-18.26076	-17.79374	-16.77271	-15.75345	-0.28736	-1.64035	-2.42962	-3.14755	0.01824	0.02341	0.02455	0.02433	0.02114	0.02842	0.02462	0.04334	0.00727	0.02119	0.03467
IWB9727	BS00066135_51	1B	NA	63.91	1	1B_1	0.01664	0.00806	0.00556	0.00683	0.00979	0.00223	0.00447	0.00018593	0.1425	0.01346	0.0018	-11.54582	-17.76887	-15.63566	-18.26076	-17.79374	-16.77271	-15.75345	-0.28736	-1.64035	-2.42962	-3.14755	0.01824	0.02341	0.02455	0.02433	0.02114	0.02842	0.02462	0.04334	0.00727	0.02119	0.03467
IWB10230	BS00068096_51	1B	NA	63.91	1	1B_1	0.01449	0.00535	0.00285	0.0046	0.01074	0.00151	0.0033	0.00011588	0.16613	0.01162	0.00152	-11.30569	-17.88016	-16.13118	-18.24299	-16.76729	-16.62605	-15.52038	-0.28046	-1.54919	-2.48238	-3.1996	0.01903	0.02583	0.02817	0.0266	0.02047	0.0305	0.02626	0.04613	0.00651	0.02195	0.03615
IWB19584	Ex_c103126_573	1B	NA	63.91	1	1B_1	0.01169	0.00376	0.00209	0.00273	0.01201	0.00107	0.00201	0.000047828	0.37817	0.00921	0.0003769	-11.37026	-18.10499	-16.22012	-18.72272	-16.02288	-16.64898	-15.82583	-0.28509	-0.94327	-2.45926	-3.43842	0.02024	0.02809	0.03027	0.02998	0.01999	0.03256	0.02906	0.05145	0.00263	0.0236	0.04526
IWB31714	GENE-0163_519	1B	NA	63.91	1	1B_1	0.01755	0.0086	0.0059	0.00678	0.00849	0.00225	0.00421	0.00018651	0.14896	0.01248	0.00186	-11.41739	-17.56069	-15.47817	-18.21375	-18.06863	-16.70264	-15.80249	-0.28605	-1.61386	-2.4561	-3.13556	0.01793	0.02292	0.02393	0.02421	0.02183	0.02822	0.02487	0.04316	0.007	0.02147	0.0344
IWB31727	GENE-0181_607	1B	NA	63.91	1	1B_1	0.03392	0.01627	0.01618	0.01921	0.02671	0.00764	0.0162	0.00089206	0.13984	0.02256	0.00138	-10.5733	-16.66823	-14.11417	-16.48423	-15.8545	-15.20647	-13.83331	-0.26448	-1.73025	-2.35094	-3.37516	0.01438	0.01932	0.01859	0.01834	0.01566	0.02179	0.01776	0.03457	0.00738	0.01809	0.03659
IWB31751	GENE-0217_123	1B	NA	63.91	1	1B_1	0.03083	0.01404	0.01238	0.01403	0.02079	0.0053	0.01126	0.00057204	0.12889	0.024	0.00297	-10.69104	-16.9425	-14.4796	-17.0707	-16.36999	-15.70895	-14.43498	-0.27279	-1.75975	-2.29483	-3.0996	0.01488	0.02017	0.02007	0.02014	0.01701	0.02374	0.01968	0.03703	0.00779	0.01773	0.03145
IWB31834	GENE-0366_124	1B	NA	63.91	1	1B_1	0.01579	0.00744	0.00507	0.00622	0.00951	0.00205	0.00407	0.00015983	0.15896	0.01255	0.00146	-11.64469	-17.96321	-15.81702	-18.48	-17.8715	-16.91884	-15.92683	-0.29045	-1.57623	-2.4559	-3.2117	0.01856	0.02394	0.02515	0.02498	0.02131	0.02896	0.02523	0.0445	0.00678	0.02166	0.03643
IWB33051	GENE-2766_500	1B	NA	63.91	1	1B_1	0.01652	0.00771	0.00507	0.00642	0.00924	0.00208	0.00426	0.00017416	0.14896	0.01248	0.00186	-11.55642	-17.87011	-15.80509	-18.39808	-17.9273	-16.8815	-15.83428	-0.2886	-1.61386	-2.4561	-3.13556	0.01827	0.02359	0.02482	0.02454	0.02136	0.02865	0.0248	0.04357	0.007	0.02147	0.0344
IWB33416	GENE-3478_202	1B	NA	63.91	1	1B_1	0.01169	0.00376	0.00209	0.00273	0.01201	0.00107	0.00201	0.000047828	0.37817	0.00921	0.0003769	-11.37026	-18.10499	-16.22012	-18.72272	-16.02288	-16.64898	-15.82583	-0.28509	-0.94327	-2.45926	-3.43842	0.02024	0.02809	0.03027	0.02998	0.01999	0.03256	0.02906	0.05145	0.00263	0.0236	0.04526
IWB34612	IAAV2777	1B	NA	63.91	1	1B_1	0.01642	0.00768	0.00568	0.0068	0.00973	0.00219	0.00424	0.00017322	0.15035	0.01411	0.00139	-11.57742	-17.89608	-15.61063	-18.28468	-17.82182	-16.8113	-15.85767	-0.28893	-1.61005	-2.41496	-3.22762	0.01837	0.02378	0.02474	0.0246	0.0212	0.02868	0.02505	0.04418	0.0071	0.02119	0.0368
IWB34726	IAAV3509	1B	NA	63.91	1	1B_1	0.01579	0.00744	0.00507	0.00622	0.00951	0.00205	0.00407	0.00015983	0.15896	0.01255	0.00146	-11.64469	-17.96321	-15.81702	-18.48	-17.8715	-16.91884	-15.92683	-0.29045	-1.57623	-2.4559	-3.2117	0.01856	0.02394	0.02515	0.02498	0.02131	0.02896	0.02523	0.0445	0.00678	0.02166	0.03643
IWB34866	IAAV4362	1B	NA	63.91	1	1B_1	0.01684	0.00751	0.00575	0.00662	0.00921	0.00211	0.00455	0.00019337	0.1425	0.01346	0.0018	-11.68265	-18.17293	-15.77307	-18.56943	-18.14396	-17.06179	-15.89584	-0.28928	-1.64035	-2.42962	-3.14755	0.01817	0.02384	0.02436	0.02452	0.02149	0.02873	0.02452	0.04313	0.00727	0.02119	0.03467
IWB34992	IAAV5236	1B	NA	63.91	1	1B_1	0.01598	0.00731	0.00556	0.00642	0.01003	0.00213	0.00424	0.00016929	0.14528	0.01376	0.00141	-11.62901	-18.01113	-15.65359	-18.41729	-17.75012	-16.85666	-15.85783	-0.2894	-1.63058	-2.42422	-3.22241	0.01854	0.02414	0.02487	0.02504	0.02108	0.02885	0.02504	0.04441	0.00731	0.02138	0.03671
IWB35274	IAAV6948	1B	NA	63.91	1	1B_1	0.01664	0.00806	0.00556	0.00683	0.00979	0.00223	0.00447	0.00018593	0.1425	0.01346	0.0018	-11.54582	-17.76887	-15.63566	-18.26076	-17.79374	-16.77271	-15.75345	-0.28736	-1.64035	-2.42962	-3.14755	0.01824	0.02341	0.02455	0.02433	0.02114	0.02842	0.02462	0.04334	0.00727	0.02119	0.03467
IWB35590	IAAV9097	1B	NA	63.91	1	1B_1	0.01753	0.00854	0.00575	0.00731	0.01028	0.00239	0.00499	0.00022596	0.14896	0.01248	0.00186	-11.43788	-17.61155	-15.5537	-18.08007	-17.64949	-16.62854	-15.52974	-0.28297	-1.61386	-2.4561	-3.13556	0.01793	0.02295	0.02406	0.02372	0.02073	0.02783	0.02387	0.0419	0.007	0.02147	0.0344
IWB65568	TA002525-0992	1B	1BL_3795917	63.91	1	1B_1	0.01642	0.00768	0.00568	0.0068	0.00973	0.00219	0.00424	0.00017322	0.15035	0.01411	0.00139	-11.57742	-17.89608	-15.61063	-18.28468	-17.82182	-16.8113	-15.85767	-0.28893	-1.61005	-2.41496	-3.22762	0.01837	0.02378	0.02474	0.0246	0.0212	0.02868	0.02505	0.04418	0.0071	0.02119	0.0368
IWB12558	BS00110530_51	1B	1BS_3427200	63.92	1	1B_1	0.01642	0.00768	0.00568	0.0068	0.00973	0.00219	0.00424	0.00017322	0.15035	0.01411	0.00139	-11.57742	-17.89608	-15.61063	-18.28468	-17.82182	-16.8113	-15.85767	-0.28893	-1.61005	-2.41496	-3.22762	0.01837	0.02378	0.02474	0.0246	0.0212	0.02868	0.02505	0.04418	0.0071	0.02119	0.0368
IWB16115	D_contig22896_682	1B	NA	63.92	1	1B_1	0.01568	0.0071	0.00462	0.00584	0.00897	0.00191	0.00388	0.00015075	0.16613	0.01162	0.00152	-11.65489	-18.06646	-15.98367	-18.61998	-18.00748	-17.02881	-16.00868	-0.29155	-1.54919	-2.48238	-3.1996	0.01859	0.02413	0.02542	0.0252	0.02153	0.0292	0.02542	0.04469	0.00651	0.02195	0.03615
IWB939	BobWhite_c16623_68	1B	NA	64.1	1	1B_1	0.01543	0.0061	0.00345	0.0054	0.01164	0.00175	0.00382	0.00014257	0.1425	0.01346	0.0018	-11.19505	-17.58936	-15.80199	-17.90065	-16.57235	-16.38377	-15.27164	-0.27658	-1.64035	-2.42962	-3.14755	0.01866	0.02506	0.02729	0.02571	0.02011	0.02972	0.02543	0.04479	0.00727	0.02119	0.03467
IWB2291	BobWhite_c29659_339	1B	1BS_3436499	64.1	1	1B_1	0.01579	0.00744	0.00507	0.00622	0.00951	0.00205	0.00407	0.00015983	0.15896	0.01255	0.00146	-11.64469	-17.96321	-15.81702	-18.48	-17.8715	-16.91884	-15.92683	-0.29045	-1.57623	-2.4559	-3.2117	0.01856	0.02394	0.02515	0.02498	0.02131	0.02896	0.02523	0.0445	0.00678	0.02166	0.03643
IWB3972	BobWhite_c5757_260	1B	NA	64.1	1	1B_1	0.01642	0.00768	0.00568	0.0068	0.00973	0.00219	0.00424	0.00017322	0.15035	0.01411	0.00139	-11.57742	-17.89608	-15.61063	-18.28468	-17.82182	-16.8113	-15.85767	-0.28893	-1.61005	-2.41496	-3.22762	0.01837	0.02378	0.02474	0.0246	0.0212	0.02868	0.02505	0.04418	0.0071	0.02119	0.0368
IWB4795	BobWhite_rep_c49610_521	1B	1BS_3453626	64.1	1	1B_1	0.01652	0.00771	0.00507	0.00642	0.00924	0.00208	0.00426	0.00017416	0.14896	0.01248	0.00186	-11.55642	-17.87011	-15.80509	-18.39808	-17.9273	-16.8815	-15.83428	-0.2886	-1.61386	-2.4561	-3.13556	0.01827	0.02359	0.02482	0.02454	0.02136	0.02865	0.0248	0.04357	0.007	0.02147	0.0344
IWB4843	BobWhite_rep_c50112_99	1B	NA	64.1	1	1B_1	0.01791	0.00861	0.00598	0.00697	0.00964	0.00228	0.00444	0.00017008	0.17559	0.01408	0.0024	-11.51089	-17.76186	-15.61779	-18.34811	-17.9395	-16.8419	-15.85736	-0.29043	-1.52663	-2.43427	-3.08171	0.01789	0.02311	0.02445	0.02445	0.02125	0.02846	0.02479	0.0443	0.00631	0.02121	0.03344
IWB4978	BobWhite_rep_c51917_234	1B	NA	64.1	1	1B_1	0.01533	0.00585	0.00316	0.00509	0.01109	0.00165	0.00365	0.00013638	0.14896	0.01248	0.00186	-11.20389	-17.67922	-15.94969	-18.0218	-16.68367	-16.47834	-15.34601	-0.27736	-1.61386	-2.4561	-3.13556	0.01869	0.02523	0.02751	0.02589	0.02029	0.02992	0.02561	0.04489	0.007	0.02147	0.0344
IWB11291	BS00083237_51	1B	1BS_3456976	64.1	1	1B_1	0.01642	0.00768	0.00568	0.0068	0.00973	0.00219	0.00424	0.00017322	0.15035	0.01411	0.00139	-11.57742	-17.89608	-15.61063	-18.28468	-17.82182	-16.8113	-15.85767	-0.28893	-1.61005	-2.41496	-3.22762	0.01837	0.02378	0.02474	0.0246	0.0212	0.02868	0.02505	0.04418	0.0071	0.02119	0.0368
IWB11876	BS00094467_51	1B	1BS_3413967	64.1	1	1B_1	0.0145	0.0059	0.00364	0.0044	0.00754	0.00146	0.00257	0.000087126	0.15896	0.01255	0.00146	-11.50234	-17.98801	-15.99728	-18.6909	-17.9027	-16.99129	-16.23973	-0.29188	-1.57623	-2.4559	-3.2117	0.01903	0.02532	0.02706	0.02705	0.02262	0.03085	0.02776	0.04802	0.00678	0.02166	0.03643
IWB31655	GENE-0074_370	1B	NA	64.1	1	1B_1	0.01642	0.00768	0.00568	0.0068	0.00973	0.00219	0.00424	0.00017322	0.15035	0.01411	0.00139	-11.57742	-17.89608	-15.61063	-18.28468	-17.82182	-16.8113	-15.85767	-0.28893	-1.61005	-2.41496	-3.22762	0.01837	0.02378	0.02474	0.0246	0.0212	0.02868	0.02505	0.04418	0.0071	0.02119	0.0368
IWB31784	GENE-0285_336	1B	NA	64.1	1	1B_1	0.01729	0.00832	0.00621	0.00745	0.01001	0.00237	0.00465	0.0002004	0.13483	0.01512	0.00171	-11.47901	-17.70214	-15.43352	-18.06643	-17.74288	-16.66765	-15.68244	-0.28594	-1.67309	-2.38876	-3.16261	0.01806	0.02325	0.02415	0.02396	0.02103	0.02816	0.02443	0.04305	0.00759	0.02072	0.03501
IWB31856	GENE-0400_330	1B	NA	64.1	1	1B_1	0.01642	0.00768	0.00568	0.0068	0.00973	0.00219	0.00424	0.00017322	0.15035	0.01411	0.00139	-11.57742	-17.89608	-15.61063	-18.28468	-17.82182	-16.8113	-15.85767	-0.28893	-1.61005	-2.41496	-3.22762	0.01837	0.02378	0.02474	0.0246	0.0212	0.02868	0.02505	0.04418	0.0071	0.02119	0.0368
IWB31898	GENE-0459_114	1B	NA	64.1	1	1B_1	0.01729	0.00832	0.00621	0.00745	0.01001	0.00237	0.00465	0.0002004	0.13483	0.01512	0.00171	-11.47901	-17.70214	-15.43352	-18.06643	-17.74288	-16.66765	-15.68244	-0.28594	-1.67309	-2.38876	-3.16261	0.01806	0.02325	0.02415	0.02396	0.02103	0.02816	0.02443	0.04305	0.00759	0.02072	0.03501
IWB31899	GENE-0459_370	1B	NA	64.1	1	1B_1	0.01664	0.00806	0.00556	0.00683	0.00979	0.00223	0.00447	0.00018593	0.1425	0.01346	0.0018	-11.54582	-17.76887	-15.63566	-18.26076	-17.79374	-16.77271	-15.75345	-0.28736	-1.64035	-2.42962	-3.14755	0.01824	0.02341	0.02455	0.02433	0.02114	0.02842	0.02462	0.04334	0.00727	0.02119	0.03467
IWB31925	GENE-0494_151	1B	NA	64.1	1	1B_1	0.01598	0.00731	0.00556	0.00642	0.01003	0.00213	0.00424	0.00016929	0.14528	0.01376	0.00141	-11.62901	-18.01113	-15.65359	-18.41729	-17.75012	-16.85666	-15.85783	-0.2894	-1.63058	-2.42422	-3.22241	0.01854	0.02414	0.02487	0.02504	0.02108	0.02885	0.02504	0.04441	0.00731	0.02138	0.03671
IWB31976	GENE-0565_201	1B	NA	64.1	1	1B_1	0.01652	0.00771	0.00507	0.00642	0.00924	0.00208	0.00426	0.00017416	0.14896	0.01248	0.00186	-11.55642	-17.87011	-15.80509	-18.39808	-17.9273	-16.8815	-15.83428	-0.2886	-1.61386	-2.4561	-3.13556	0.01827	0.02359	0.02482	0.02454	0.02136	0.02865	0.0248	0.04357	0.007	0.02147	0.0344
IWB32519	GENE-1529_694	1B	NA	64.1	1	1B_1	0.01579	0.00744	0.00507	0.00622	0.00951	0.00205	0.00407	0.00015983	0.15896	0.01255	0.00146	-11.64469	-17.96321	-15.81702	-18.48	-17.8715	-16.91884	-15.92683	-0.29045	-1.57623	-2.4559	-3.2117	0.01856	0.02394	0.02515	0.02498	0.02131	0.02896	0.02523	0.0445	0.00678	0.02166	0.03643
IWB33690	GENE-3956_91	1B	NA	64.1	1	1B_1	0.01652	0.00771	0.00507	0.00642	0.00924	0.00208	0.00426	0.00017416	0.14896	0.01248	0.00186	-11.55642	-17.87011	-15.80509	-18.39808	-17.9273	-16.8815	-15.83428	-0.2886	-1.61386	-2.4561	-3.13556	0.01827	0.02359	0.02482	0.02454	0.02136	0.02865	0.0248	0.04357	0.007	0.02147	0.0344
IWB33756	GENE-4063_410	1B	NA	64.1	1	1B_1	0.01664	0.00806	0.00556	0.00683	0.00979	0.00223	0.00447	0.00018593	0.1425	0.01346	0.0018	-11.54582	-17.76887	-15.63566	-18.26076	-17.79374	-16.77271	-15.75345	-0.28736	-1.64035	-2.42962	-3.14755	0.01824	0.02341	0.02455	0.02433	0.02114	0.02842	0.02462	0.04334	0.00727	0.02119	0.03467
IWB34818	IAAV4055	1B	NA	64.1	1	1B_1	0.01729	0.00832	0.00621	0.00745	0.01001	0.00237	0.00465	0.0002004	0.13483	0.01512	0.00171	-11.47901	-17.70214	-15.43352	-18.06643	-17.74288	-16.66765	-15.68244	-0.28594	-1.67309	-2.38876	-3.16261	0.01806	0.02325	0.02415	0.02396	0.02103	0.02816	0.02443	0.04305	0.00759	0.02072	0.03501
IWB34909	IAAV4677	1B	NA	64.1	1	1B_1	0.01652	0.00771	0.00507	0.00642	0.00924	0.00208	0.00426	0.00017416	0.14896	0.01248	0.00186	-11.55642	-17.87011	-15.80509	-18.39808	-17.9273	-16.8815	-15.83428	-0.2886	-1.61386	-2.4561	-3.13556	0.01827	0.02359	0.02482	0.02454	0.02136	0.02865	0.0248	0.04357	0.007	0.02147	0.0344
IWB34937	IAAV4861	1B	NA	64.1	1	1B_1	0.01642	0.00768	0.00568	0.0068	0.00973	0.00219	0.00424	0.00017322	0.15035	0.01411	0.00139	-11.57742	-17.89608	-15.61063	-18.28468	-17.82182	-16.8113	-15.85767	-0.28893	-1.61005	-2.41496	-3.22762	0.01837	0.02378	0.02474	0.0246	0.0212	0.02868	0.02505	0.04418	0.0071	0.02119	0.0368
IWB35015	IAAV5364	1B	1BS_3422451	64.1	1	1B_1	0.01642	0.00768	0.00568	0.0068	0.00973	0.00219	0.00424	0.00017322	0.15035	0.01411	0.00139	-11.57742	-17.89608	-15.61063	-18.28468	-17.82182	-16.8113	-15.85767	-0.28893	-1.61005	-2.41496	-3.22762	0.01837	0.02378	0.02474	0.0246	0.0212	0.02868	0.02505	0.04418	0.0071	0.02119	0.0368
IWB35109	IAAV587	1B	1BS_3415716	64.1	1	1B_1	0.01864	0.00933	0.00643	0.00699	0.00901	0.00241	0.00446	0.00019825	0.15301	0.0133	0.00191	-11.311	-17.37615	-15.31908	-18.14562	-17.93062	-16.58361	-15.70163	-0.28488	-1.59803	-2.4338	-3.12803	0.01772	0.02268	0.02369	0.02407	0.02163	0.02805	0.02469	0.04306	0.00689	0.02128	0.0343
IWB35370	IAAV7634	1B	NA	64.1	1	1B_1	0.01664	0.00806	0.00556	0.00683	0.00979	0.00223	0.00447	0.00018593	0.1425	0.01346	0.0018	-11.54582	-17.76887	-15.63566	-18.26076	-17.79374	-16.77271	-15.75345	-0.28736	-1.64035	-2.42962	-3.14755	0.01824	0.02341	0.02455	0.02433	0.02114	0.02842	0.02462	0.04334	0.00727	0.02119	0.03467
IWB35833	IACX20627	1B	NA	64.1	1	1B_1	0.01598	0.00731	0.00556	0.00642	0.01003	0.00213	0.00424	0.00016929	0.14528	0.01376	0.00141	-11.62901	-18.01113	-15.65359	-18.41729	-17.75012	-16.85666	-15.85783	-0.2894	-1.63058	-2.42422	-3.22241	0.01854	0.02414	0.02487	0.02504	0.02108	0.02885	0.02504	0.04441	0.00731	0.02138	0.03671
IWB36147	IACX6356	1B	NA	64.1	1	1B_1	0.01642	0.00768	0.00568	0.0068	0.00973	0.00219	0.00424	0.00017322	0.15035	0.01411	0.00139	-11.57742	-17.89608	-15.61063	-18.28468	-17.82182	-16.8113	-15.85767	-0.28893	-1.61005	-2.41496	-3.22762	0.01837	0.02378	0.02474	0.0246	0.0212	0.02868	0.02505	0.04418	0.0071	0.02119	0.0368
IWB36940	JD_c12243_360	1B	NA	64.1	1	1B_1	0.01466	0.00579	0.004	0.00454	0.008	0.00152	0.00269	0.000091838	0.14528	0.01376	0.00141	-11.4885	-18.03945	-15.8392	-18.63329	-17.77487	-16.92892	-16.17046	-0.29099	-1.63058	-2.42422	-3.22241	0.01902	0.02554	0.02678	0.02713	0.02236	0.03073	0.02755	0.04797	0.00731	0.02138	0.03671
IWB37043	JD_c1532_462	1B	NA	64.1	1	1B_1	0.01579	0.00744	0.00507	0.00622	0.00951	0.00205	0.00407	0.00015983	0.15896	0.01255	0.00146	-11.64469	-17.96321	-15.81702	-18.48	-17.8715	-16.91884	-15.92683	-0.29045	-1.57623	-2.4559	-3.2117	0.01856	0.02394	0.02515	0.02498	0.02131	0.02896	0.02523	0.0445	0.00678	0.02166	0.03643
IWB37688	JD_c6297_810	1B	1BS_3440377	64.1	1	1B_1	0.01729	0.00832	0.00621	0.00745	0.01001	0.00237	0.00465	0.0002004	0.13483	0.01512	0.00171	-11.47901	-17.70214	-15.43352	-18.06643	-17.74288	-16.66765	-15.68244	-0.28594	-1.67309	-2.38876	-3.16261	0.01806	0.02325	0.02415	0.02396	0.02103	0.02816	0.02443	0.04305	0.00759	0.02072	0.03501
IWB65587	TA002664-0848	1B	1BS_3481704	64.1	1	1B_1	0.01652	0.00771	0.00507	0.00642	0.00924	0.00208	0.00426	0.00017416	0.14896	0.01248	0.00186	-11.55642	-17.87011	-15.80509	-18.39808	-17.9273	-16.8815	-15.83428	-0.2886	-1.61386	-2.4561	-3.13556	0.01827	0.02359	0.02482	0.02454	0.02136	0.02865	0.0248	0.04357	0.007	0.02147	0.0344
IWB65873	TA004698-0181	1B	NA	64.1	1	1B_1	0.01664	0.00806	0.00556	0.00683	0.00979	0.00223	0.00447	0.00018593	0.1425	0.01346	0.0018	-11.54582	-17.76887	-15.63566	-18.26076	-17.79374	-16.77271	-15.75345	-0.28736	-1.64035	-2.42962	-3.14755	0.01824	0.02341	0.02455	0.02433	0.02114	0.02842	0.02462	0.04334	0.00727	0.02119	0.03467
IWB12044	BS00098730_51	1B	1BS_3426340	64.89	1	1B_1	0.01652	0.00771	0.00507	0.00642	0.00924	0.00208	0.00426	0.00017416	0.14896	0.01248	0.00186	-11.55642	-17.87011	-15.80509	-18.39808	-17.9273	-16.8815	-15.83428	-0.2886	-1.61386	-2.4561	-3.13556	0.01827	0.02359	0.02482	0.02454	0.02136	0.02865	0.0248	0.04357	0.007	0.02147	0.0344
IWB5926	BS00003934_51	1B	1BL_3899532	81.95	t1	1B_t1	0.09102	0.00073566	0.00527	0.00232	0.00891	0.00236	0.00117	0.02849	0.00903	0.07946	0.05318	4.3229	12.053	8.3928	10.67	9.2771	8.4792	9.017	0.079329	1.4283	0.85138	0.95071	0.0091	0.03823	0.02485	0.03097	0.02169	0.02813	0.03221	0.01468	0.02318	0.01064	0.01318
IWB59152	RAC875_c55891_659	1B	1BL_3899532	82.86	t1	1B_t1	0.0196	0.00166	0.00683	0.00086273	0.00803	0.00162	0.00141	0.01487	0.01323	0.24506	0.25552	6.1948	11.552	8.3467	11.927	9.6775	9.0491	9.1358	0.091334	1.3957	0.57656	0.57367	0.01753	0.03402	0.02385	0.03875	0.02276	0.0308	0.03162	0.01846	0.02102	0.00476	0.0046
IWB3338	BobWhite_c43917_288	1B	NA	84.43	2	1B_2	0.48077	0.79327	0.59043	0.31032	0.65013	0.72605	0.96426	0.36561	0.00026134	0.6268	0.11318	1.7879	-0.93146	1.6131	3.5895	1.6165	0.97976	-0.12566	0.034078	-2.05556	-0.23724	-0.80343	0.00158	0.00022683	0.00090304	0.00337	0.00064358	0.00036666	6.0297E-06	0.00249	0.04647	0.00080874	0.00886
IWB21657	Excalibur_c10496_651	1B	1BL_3757488	84.43	2	1B_2	0.49695	0.81273	0.597	0.27746	0.67518	0.72409	0.96476	0.35782	0.00030743	0.67416	0.11318	1.7218	-0.84094	1.5828	3.8447	1.4917	0.98607	-0.12376	0.034588	-2.03363	-0.20533	-0.80343	0.00146	0.00018669	0.00087125	0.00392	0.00054849	0.00037262	5.8689E-06	0.00258	0.04556	0.00060908	0.00886
IWB34907	IAAV4667	1B	NA	84.43	2	1B_2	0.45177	0.84183	0.59332	0.3299	0.6112	0.70127	0.99475	0.34392	0.00039592	0.68685	0.10569	1.9044	-0.70799	1.5981	3.4412	1.8088	1.0707	-0.0184	0.035576	-1.98813	-0.19621	-0.81845	0.0018	0.0001311	0.00088898	0.0031	0.00080633	0.00043915	1.2967E-07	0.00273	0.04341	0.0005534	0.00923
IWA6479	IWA6479	1B	1BL_3912022	84.43	2	1B_2	0.40132	0.64167	0.50762	0.19488	0.80583	0.7459	0.96943	0.19623	0.00048748	0.57659	0.16319	-2.1447	1.6521	-2.0032	-4.60251	-0.87902	-0.90877	-0.10768	-0.04869	1.9714	0.27425	0.71381	0.0023	0.00075246	0.00141	0.0057	0.00019543	0.00032531	0.000004539	0.00519	0.04359	0.00111	0.007
IWA734	IWA734	1B	NA	84.43	2	1B_2	0.5176	0.76449	0.6735	0.26924	0.81032	0.79752	0.85002	0.32542	0.00084084	0.58994	0.09321	1.6399	-1.06241	1.2669	3.9014	0.85395	0.71625	-0.52929	0.036951	-1.87316	-0.26254	-0.84809	0.00134	0.00030121	0.00056003	0.00407	0.00018091	0.00019847	0.0001082	0.00296	0.03884	0.00101	0.01001
IWB13336	CAP12_c2858_94	1B	NA	85.57	2	1B_2	0.83894	0.8714	0.79215	0.81935	0.90278	0.85629	0.84986	0.31653	0.00007835	0.02509	0.73967	-0.63967	-0.68295	0.94905	-0.95663	-0.52045	-0.61258	0.63784	-0.04432	2.7559	1.3599	0.20689	0.00013044	0.000086092	0.00021728	0.00017055	0.000046573	0.000097839	0.00010762	0.00306	0.05374	0.01738	0.0003916
IWB51921	Ra_c35710_395	1B	NA	85.57	2	1B_2	0.69095	0.24632	0.42356	0.85249	0.81576	0.71341	0.23661	0.75	0.00075275	0.33449	0.33904	1.2842	5.0074	2.9773	0.79892	-1.014	1.2653	4.0653	-0.01435	2.303	0.58317	0.59639	0.00049832	0.00446	0.002	0.00011461	0.00016921	0.00040264	0.00421	0.00030743	0.03894	0.0032	0.00323
IWB57197	RAC875_c36559_1994	1B	NA	85.57	2	1B_2	0.80029	0.91679	0.70151	0.83825	0.72329	0.84485	0.84867	0.26215	0.00012481	0.01963	0.86415	-0.80327	-0.44432	1.3923	-0.8624	-1.52242	-0.66787	0.64877	-0.05009	2.7094	1.4337	0.10795	0.00020168	0.000035823	0.00045923	0.00013587	0.00039372	0.00011395	0.00010895	0.00381	0.05089	0.01872	0.00010297
IWB61202	RAC875_c97479_160	1B	NA	85.57	2	1B_2	0.84924	0.9725	0.63776	0.8775	0.78247	0.90625	0.80257	0.31753	0.00012481	0.01963	0.71408	-0.60918	-0.14789	1.7256	-0.65701	-1.19777	-0.40542	0.8575	-0.04504	2.7094	1.4337	0.234	0.00011395	3.9023E-06	0.00069382	0.0000775	0.00023965	0.000041304	0.00018714	0.00303	0.05089	0.01872	0.00047422
IWB64025	RFL_Contig2686_285	1B	1BL_3791724	85.57	2	1B_2	0.80029	0.91679	0.70151	0.83825	0.72329	0.84485	0.84867	0.26215	0.00012481	0.01963	0.86415	-0.80327	-0.44432	1.3923	-0.8624	-1.52242	-0.66787	0.64877	-0.05009	2.7094	1.4337	0.10795	0.00020168	0.000035823	0.00045923	0.00013587	0.00039372	0.00011395	0.00010895	0.00381	0.05089	0.01872	0.00010297
IWB64027	RFL_Contig2686_571	1B	1BL_3791724	85.57	2	1B_2	0.84947	0.84146	0.6463	0.69601	0.75933	0.82846	0.88103	0.28292	0.00017808	0.03003	0.71408	-0.61346	-0.86273	1.6918	-1.67446	-1.33944	-0.7502	0.51615	-0.04863	2.6618	1.3419	0.234	0.0001136	0.00013246	0.0006591	0.0005062	0.0002951	0.00014012	0.000067209	0.0035	0.04872	0.01629	0.00047422
IWB9167	BS00063979_51	1D	NA	3.5	1	1D_1	0.01753	0.00854	0.00575	0.00731	0.01028	0.00239	0.00499	0.00022596	0.14896	0.01248	0.00186	-11.43788	-17.61155	-15.5537	-18.08007	-17.64949	-16.62854	-15.52974	-0.28297	-1.61386	-2.4561	-3.13556	0.01793	0.02295	0.02406	0.02372	0.02073	0.02783	0.02387	0.0419	0.007	0.02147	0.0344
IWB10963	BS00077837_51	1D	NA	3.5	1	1D_1	0.01664	0.00806	0.00556	0.00683	0.00979	0.00223	0.00447	0.00018593	0.1425	0.01346	0.0018	-11.54582	-17.76887	-15.63566	-18.26076	-17.79374	-16.77271	-15.75345	-0.28736	-1.64035	-2.42962	-3.14755	0.01824	0.02341	0.02455	0.02433	0.02114	0.02842	0.02462	0.04334	0.00727	0.02119	0.03467
IWB60822.2	RAC875_c85881_200	1D	1DS_1912416	3.5	1	1D_1	0.01664	0.00806	0.00556	0.00683	0.00979	0.00223	0.00447	0.00018593	0.1425	0.01346	0.0018	-11.54582	-17.76887	-15.63566	-18.26076	-17.79374	-16.77271	-15.75345	-0.28736	-1.64035	-2.42962	-3.14755	0.01824	0.02341	0.02455	0.02433	0.02114	0.02842	0.02462	0.04334	0.00727	0.02119	0.03467
IWB44021	Kukri_c3181_2340	1D	1DS_1912623	8.71	1	1D_1	0.01464	0.00702	0.0049	0.00587	0.00772	0.0018	0.00355	0.0001306	0.14192	0.01047	0.00146	-11.78255	-18.10318	-15.88513	-18.62433	-18.37814	-17.1472	-16.18066	-0.2949	-1.64581	-2.52211	-3.21639	0.01979	0.02465	0.02592	0.02605	0.02316	0.03039	0.02661	0.04731	0.00756	0.0238	0.03682
IWB14511	CAP8_c1305_148	1D	NA	44.69	2	1D_2	0.10068	0.13772	0.01709	0.12106	0.02044	0.02304	0.03724	0.00079215	0.9052	0.39925	0.20251	4.6707	5.9281	7.9436	5.955	8.8941	6.8886	6.2698	0.13188	0.070632	0.43954	0.68517	0.00859	0.00729	0.01808	0.00793	0.01689	0.01558	0.01313	0.03499	0.000048721	0.00245	0.00578
IWB45623	Kukri_c46169_294	1D	1DS_1907968	44.69	2	1D_2	0.10189	0.12425	0.00964	0.1038	0.01484	0.01756	0.0267	0.00044806	0.84503	0.2994	0.1942	4.6797	6.1799	8.6852	6.292	9.4122	7.2441	6.7141	0.13902	0.11685	0.5456	0.70357	0.00859	0.0079	0.02167	0.00874	0.01888	0.01715	0.01495	0.03852	0.00013194	0.00381	0.00599
IWB14612	CAP8_c2401_433	1D	1DS_1885467	45.44	t1	1D_t1	0.46383	0.70077	0.91471	0.87234	0.31932	0.76912	0.81373	0.67063	0.00038488	0.43786	0.72892	2.3397	-1.68977	-0.39706	-0.68461	4.2478	1.0008	0.79789	0.01871	2.4761	0.46591	0.21521	0.0017	0.00049023	0.000035958	0.000085708	0.00313	0.00025959	0.00016811	0.0005518	0.04344	0.00205	0.00042449
IWA4777	IWA4777	1D	1DL_2278619	88.85	3	1D_3	0.0276	0.11341	0.0051	0.01488	0.06654	0.01435	0.02806	0.05663	0.02967	0.00072491	0.24918	7.9921	7.8203	11.804	12.015	8.9754	9.4112	8.4431	0.097769	1.6811	2.3032	0.81641	0.01559	0.00837	0.02507	0.01958	0.01062	0.01819	0.01466	0.01116	0.01621	0.04006	0.00468
IWB35520	IAAV868	1D	1DL_2290849	89.58	3	1D_3	0.03018	0.0978	0.00718	0.01801	0.07988	0.01582	0.02942	0.07149	0.03954	0.00039576	0.28343	7.9029	8.2024	11.367	11.712	8.5894	9.302	8.3951	0.092644	1.5863	2.4234	0.75758	0.01502	0.00917	0.02313	0.01851	0.00972	0.01766	0.01441	0.00994	0.01436	0.04425	0.00404
IWA3638	IWA3638	1D	1DL_2290849	89.58	3	1D_3	0.02448	0.08719	0.00657	0.01888	0.08712	0.01519	0.0287	0.06089	0.03054	0.0004671	0.25951	8.2253	8.5016	11.524	11.652	8.4118	9.3809	8.4529	0.096583	1.6723	2.3997	0.79887	0.01628	0.00987	0.02366	0.01835	0.0093	0.01794	0.0146	0.0108	0.0161	0.04341	0.00455
IWA7921	IWA7921	1D	1DL_2242111	89.58	3	1D_3	0.03626	0.13753	0.00593	0.0161	0.06474	0.0166	0.03219	0.06499	0.04416	0.00075567	0.28831	7.5761	7.314	11.567	11.848	9.0156	9.1878	8.2168	0.094458	1.5513	2.2895	0.75016	0.01405	0.00739	0.0242	0.01929	0.0108	0.01747	0.01402	0.01042	0.01385	0.04021	0.00402
IWB43648	Kukri_c29121_654	1D	1DL_2278619	89.58	3	1D_3	0.0276	0.11341	0.0051	0.01488	0.06654	0.01435	0.02806	0.05663	0.02967	0.00072491	0.24918	7.9921	7.8203	11.804	12.015	8.9754	9.4112	8.4431	0.097769	1.6811	2.3032	0.81641	0.01559	0.00837	0.02507	0.01958	0.01062	0.01819	0.01466	0.01116	0.01621	0.04006	0.00468
IWB74529	tplb0034e07_1581	2A	NA	20.14	1	2A_1	0.4257	0.1615	0.10067	0.12858	0.28669	0.16486	0.56217	0.08067	0.03638	0.62414	0.00025844	-2.40892	5.7743	5.747	6.1216	4.2673	4.4713	1.8475	0.071983	1.3721	0.28691	2.1017	0.00201	0.00646	0.00845	0.00756	0.00355	0.00577	0.00101	0.00929	0.01478	0.00081818	0.04796
IWB21403	Ex_c8832_2521	2A	NA	101.97	2	2A_2	0.28579	0.94598	0.07146	0.13457	0.00032771	0.03662	0.07082	0.0161	0.52986	0.02211	0.59243	-3.29762	-0.28764	-6.45437	-6.28027	-15.27809	-6.93059	-5.98285	-0.10592	0.41001	-1.31853	0.3147	0.00364	0.000015199	0.01029	0.00737	0.04168	0.0132	0.00991	0.01791	0.00134	0.01807	0.00102
IWA3151	IWA3151	2A	2AL_6426630	108.46	3	2A_3	0.01685	0.00046444	0.00369	0.00178	0.0119	0.00043752	0.00154	0.0026	0.03939	0.00561	0.24728	-6.47908	-13.12391	-9.14607	-11.30206	-9.16461	-10.13586	-9.06682	-0.11248	-1.16154	-1.39525	-0.60337	0.0182	0.04118	0.0268	0.03246	0.0201	0.03763	0.03062	0.02802	0.01457	0.02652	0.00479
IWB22236	Excalibur_c13239_85	2B	2BS_5202128	88.44	2	2B_2	0.00044369	0.01952	0.00288	0.00775	0.00019689	0.00045185	0.00059684	0.00191	0.99152	0.0044	0.10883	9.3508	8.4628	9.0912	9.5885	13.438	10.02	9.7811	0.11648	-0.00592	1.4178	0.80983	0.03993	0.01821	0.02825	0.02366	0.04454	0.03764	0.03627	0.03006	3.8827E-07	0.02872	0.00919
IWB32005	GENE-0644_370	2B	NA	88.44	2	2B_2	0.00031725	0.09293	0.01042	0.05644	0.00070077	0.00266	0.00534	0.00163	0.58358	0.01482	0.27792	9.2331	5.891	7.5519	6.6366	11.85	8.2986	7.6707	0.11464	-0.29883	1.1839	0.532	0.04257	0.00961	0.02078	0.01224	0.03708	0.02761	0.02377	0.03087	0.00104	0.02127	0.00417
IWB32006	GENE-0644_42	2B	2BS_5202128	88.44	2	2B_2	0.00030098	0.08206	0.00383	0.02854	0.00017995	0.0011	0.00164	0.00078041	0.80361	0.00477	0.25311	9.4439	6.1951	8.6929	7.7692	13.364	9.1838	8.8398	0.12465	-0.13815	1.4004	0.57088	0.04264	0.01025	0.02654	0.01616	0.04571	0.03254	0.03045	0.03539	0.00021611	0.02847	0.00466
IWB62221	RAC875_rep_c113555_122	2B	2BS_3523042	88.44	2	2B_2	0.00277	0.46631	0.07093	0.25076	0.02155	0.04563	0.08236	0.03384	0.39324	0.00085848	0.0873	7.783	2.5909	5.3987	4.0744	8.1712	5.6286	4.888	0.079405	0.48075	1.677	0.87064	0.02897	0.00178	0.01026	0.00434	0.0168	0.01206	0.00913	0.01381	0.00247	0.03945	0.01032
IWB60585	RAC875_c79857_301	2B	2BS_5202128	90.24	2	2B_2	0.02231	0.64309	0.03325	0.09435	0.00012002	0.01501	0.03656	0.02091	0.2515	0.00276	0.35983	5.7601	1.6104	6.2905	5.7825	13.516	6.6602	5.7145	0.083792	-0.62503	1.4481	0.4477	0.01722	0.00074084	0.01468	0.00972	0.04944	0.0185	0.0138	0.01731	0.00477	0.03261	0.00308
IWB44605	Kukri_c36756_316	2B	NA	90.97	2	2B_2	0.00087634	0.61509	0.1441	0.39931	0.0746	0.09574	0.15613	0.15748	0.60433	0.00551	0.16808	8.4927	1.7571	4.2813	2.9079	6.1803	4.5682	3.8857	0.051397	0.27791	1.3245	0.6717	0.03576	0.00083524	0.00669	0.00232	0.01006	0.00834	0.00606	0.00609	0.00089961	0.02675	0.00668
IWB62112	RAC875_rep_c112008_519	2B	2BS_5242701	90.97	2	2B_2	0.04162	0.83398	0.32857	0.42063	0.13398	0.20453	0.24288	0.13741	0.84174	0.00045645	0.16173	6.3961	0.90488	3.5297	3.4554	6.3636	4.2557	3.902	0.065243	0.13176	2.086	0.84297	0.01338	0.00014671	0.00303	0.00214	0.00714	0.00489	0.00416	0.00679	0.00013493	0.04371	0.00695
IWA5377	IWA5377	2B	2BS_5242701	91.1	2	2B_2	0.00599	0.8509	0.02353	0.30014	0.00351	0.04238	0.0979	0.09553	0.76128	0.0001179	0.12699	7.1685	0.67109	6.8601	3.6653	10.567	5.7645	4.709	0.063628	-0.17096	1.9314	0.77076	0.02415	0.00011676	0.01625	0.00353	0.02761	0.01238	0.00827	0.00853	0.0003133	0.05236	0.00825
IWA6427	IWA6427	2B	2BS_5240306	91.1	2	2B_2	0.01052	0.74743	0.02546	0.30954	0.01608	0.06521	0.1922	0.10319	0.94536	0.00068456	0.08283	6.7048	1.1577	6.767	3.6038	8.7367	5.247	3.7175	0.062411	0.038698	1.705	0.88517	0.02086	0.00034061	0.01571	0.00338	0.01824	0.01019	0.00512	0.00809	0.000015731	0.04009	0.01057
IWB44610	Kukri_c36783_91	2B	2BS_5162746	93.28	2	2B_2	0.46236	0.88136	0.52557	0.47464	0.2828	0.60869	0.90716	0.27663	0.85308	0.00032814	0.04473	1.8691	-0.52648	1.8599	2.4259	3.6939	1.3892	0.31539	0.03872	-0.09897	1.7253	0.95987	0.00172	0.00007379	0.00127	0.00169	0.00367	0.00079135	0.000041343	0.00367	0.000116	0.04608	0.0144
IWB11750	BS00092273_51	2B	2BS_5247155	93.47	2	2B_2	6.0369E-06	0.23371	0.01078	0.25945	0.00238	0.00584	0.00738	0.00806	0.70447	0.00419	0.27538	12.438	4.4367	8.0234	4.1391	11.253	7.9972	7.7416	0.10049	0.21059	1.4215	0.55137	0.06723	0.00474	0.02077	0.00418	0.02977	0.02311	0.0219	0.02165	0.00049004	0.02884	0.00419
IWB30179	Excalibur_rep_c106124_239	2B	2BS_5183046	93.47	2	2B_2	3.8385E-06	0.21001	0.01102	0.21975	0.00241	0.00532	0.00749	0.00756	0.79966	0.00412	0.33032	12.739	4.6809	8.0029	4.5089	11.273	8.1141	7.7561	0.10181	0.14146	1.4299	0.49342	0.06998	0.00521	0.02046	0.00496	0.02964	0.02354	0.0218	0.02205	0.00021903	0.02872	0.00333
IWB32439	GENE-1389_396	2B	NA	93.47	2	2B_2	6.5147E-06	0.26064	0.01523	0.28019	0.00378	0.00816	0.01173	0.01151	0.79584	0.00515	0.36356	12.423	4.1997	7.6403	3.9684	10.758	7.7022	7.3101	0.096346	0.14438	1.3949	0.46075	0.06635	0.00419	0.01863	0.00384	0.02691	0.02116	0.01931	0.01961	0.00022706	0.02729	0.00292
IWB32441	GENE-1389_59	2B	2BS_5183046	93.47	2	2B_2	5.5092E-06	0.23604	0.01298	0.24518	0.0031	0.00663	0.00937	0.00959	0.76194	0.00459	0.3186	12.498	4.4147	7.8041	4.2612	10.965	7.8881	7.5218	0.098582	0.16863	1.4101	0.50477	0.06734	0.00464	0.01949	0.00443	0.028	0.02222	0.02045	0.02056	0.000311	0.02799	0.0035
IWB35747	IACX1412	2B	NA	93.47	2	2B_2	5.5777E-06	0.26545	0.01824	0.20461	0.00163	0.00603	0.00935	0.00979	0.53295	0.00206	0.41856	12.345	4.0988	7.3271	4.5949	11.552	7.8896	7.4356	0.097024	0.34231	1.5142	0.40303	0.06721	0.00408	0.01753	0.00526	0.03143	0.02273	0.02046	0.02039	0.0013	0.03286	0.00229
IWA10	IWA10	2B	2BS_1363796	93.47	2	2B_2	3.4479E-06	0.15934	0.00998	0.23489	0.0021	0.00497	0.00635	0.01418	0.42981	0.0013	0.28078	12.721	5.22	8.0612	4.3326	11.361	8.1359	7.877	0.092925	0.43809	1.5986	0.54453	0.07037	0.00655	0.02098	0.00463	0.03031	0.02381	0.02259	0.01841	0.00211	0.03618	0.00409
IWA3924	IWA3924	2B	NA	93.47	2	2B_2	0.000031136	0.39219	0.08973	0.72537	0.04053	0.05185	0.08809	0.13113	0.30444	0.00238	0.21669	11.375	3.1753	5.2924	1.2787	7.5345	5.6136	4.9047	0.057028	0.56961	1.5067	0.62324	0.05623	0.00241	0.00904	0.00040296	0.0134	0.01133	0.00876	0.00695	0.00357	0.03219	0.00536
IWA4894	IWA4894	2B	NA	93.47	2	2B_2	0.000046498	0.50697	0.08536	0.79438	0.03496	0.05459	0.08779	0.08727	0.55821	0.00693	0.19176	11.141	2.4712	5.3865	0.95254	7.7671	5.5508	4.9091	0.064562	0.32455	1.336	0.65868	0.05372	0.00145	0.0093	0.00022258	0.01425	0.01108	0.00878	0.00894	0.00116	0.02538	0.006
IWB37811	JD_c767_567	2B	2BS_5186722	93.47	2	2B_2	0.00114	0.58503	0.017	0.18819	0.00233	0.02347	0.07675	0.02898	0.96517	0.000090775	0.0951	8.3418	1.9164	7.0453	4.4882	10.773	6.2768	4.9019	0.080793	0.023854	1.9088	0.81975	0.03408	0.00098151	0.01796	0.00569	0.02941	0.01544	0.00945	0.01457	6.4361E-06	0.05364	0.0098
IWB42613	Kukri_c22200_1171	2B	2BS_5183046	93.47	2	2B_2	5.5777E-06	0.26545	0.01824	0.20461	0.00163	0.00603	0.00935	0.00979	0.53295	0.00206	0.41856	12.345	4.0988	7.3271	4.5949	11.552	7.8896	7.4356	0.097024	0.34231	1.5142	0.40303	0.06721	0.00408	0.01753	0.00526	0.03143	0.02273	0.02046	0.02039	0.0013	0.03286	0.00229
IWB26221	Excalibur_c41397_439	2B	2BS_3422047	95.15	2	2B_2	0.16124	0.58798	0.03928	0.09042	0.0005406	0.01776	0.03788	0.01177	0.43898	0.05255	0.514	-4.28395	-2.27247	-7.34771	-7.01763	-14.55778	-7.80005	-6.82213	-0.11001	0.50031	-1.10434	0.38084	0.00627	0.00097242	0.01348	0.00945	0.03892	0.01702	0.01311	0.01972	0.00204	0.01293	0.00151
IWA5059	IWA5059	2B	2BS_5234236	95.15	2	2B_2	0.1866	0.62389	0.04182	0.08933	0.00046156	0.01855	0.03905	0.01486	0.3784	0.04844	0.45838	-4.02747	-2.05096	-7.23558	-7.02057	-14.6934	-7.7265	-6.76342	-0.10605	0.56802	-1.12104	0.4309	0.00555	0.0007949	0.01313	0.00952	0.03993	0.01679	0.01296	0.01835	0.00262	0.0134	0.00194
IWB44316	Kukri_c34353_821	2B	2BS_5164088	95.15	2	2B_2	0.21617	0.65132	0.99415	0.36219	0.42394	0.63419	0.62353	0.5225	0.359	0.0005149	0.1985	4.4114	2.2591	0.0301	4.5041	3.8558	1.7953	1.8474	0.031747	0.66426	2.2483	0.85557	0.00486	0.00067531	1.6899E-07	0.00274	0.00201	0.00067996	0.00072785	0.00125	0.00283	0.04214	0.00585
IWB30276	Excalibur_rep_c107558_367	2B	NA	97.26	2	2B_2	0.25591	0.73134	0.03762	0.07848	0.00087591	0.02692	0.06378	0.01101	0.46658	0.01921	0.52547	-3.59412	-1.49377	-7.62497	-7.56486	-14.47702	-7.50086	-6.27481	-0.11454	0.48763	-1.38372	0.38188	0.00414	0.00039672	0.01394	0.01052	0.03648	0.01493	0.01052	0.02034	0.00187	0.01948	0.00146
IWB21339	Ex_c7958_1923	2B	2BL_8017819	102.28	3	2B_3	0.00192	0.00044642	0.00657	0.002	0.00427	0.0009289	0.00217	0.00318	0.51436	0.99631	0.72864	8.1741	12.734	8.2728	10.872	10.28	9.4976	8.7767	0.11173	-0.37235	-0.00233	0.17488	0.03105	0.04166	0.02363	0.03194	0.0263	0.03356	0.02894	0.02711	0.00143	7.3271E-08	0.00042515
IWA1690	IWA1690	2B	2BL_8017820	102.28	3	2B_3	0.00192	0.00068434	0.01027	0.00193	0.00247	0.00098987	0.00265	0.00344	0.68083	0.81113	0.94258	8.2355	12.402	7.8628	10.987	10.973	9.5078	8.6573	0.11146	-0.23668	0.12173	0.036553	0.03106	0.03901	0.0211	0.03218	0.03012	0.03321	0.02781	0.02677	0.00057558	0.0001969	0.000018374
IWB40624	Kukri_c11566_386	2B	2BL_1218769	102.28	3	2B_3	0.00157	0.00057047	0.0088	0.00145	0.00175	0.00075545	0.00182	0.00316	0.69618	0.81749	0.82287	8.4142	12.616	8.0454	11.317	11.382	9.754	9.0092	0.1129	-0.22559	0.11753	0.11414	0.03228	0.04014	0.02192	0.03398	0.03194	0.03476	0.02994	0.02721	0.00051562	0.0001835	0.00017713
IWB52801	Ra_c9190_1384	2B	2BL_8017820	102.28	3	2B_3	0.00161	0.00042891	0.01064	0.00172	0.00229	0.00080252	0.00172	0.00325	0.68241	0.82645	0.76245	8.4292	12.951	7.8729	11.185	11.126	9.739	9.0918	0.11294	-0.23693	0.11204	0.15448	0.03224	0.04233	0.0212	0.03331	0.03077	0.0346	0.03043	0.02735	0.0005783	0.00016837	0.00032727
IWB26404	Excalibur_c43037_831	2B	NA	105.91	3	2B_3	0.28546	0.02998	0.00507	0.00048562	0.00523	0.00325	0.00259	0.00213	0.29842	0.54968	0.88152	-3.54652	-9.90122	-10.7183	-15.54402	-12.71856	-10.67112	-10.9397	-0.14922	0.72999	-0.36968	-0.09389	0.00366	0.01579	0.02524	0.04118	0.02524	0.02668	0.02821	0.02982	0.00363	0.00123	0.000078282
IWA1304	IWA1304	2B	NA	105.91	3	2B_3	0.26531	0.02649	0.00498	0.00048893	0.0043	0.00285	0.00224	0.0022	0.29842	0.54968	0.88152	-3.6695	-10.04703	-10.66147	-15.53477	-12.91696	-10.74227	-11.02482	-0.14777	0.72999	-0.36968	-0.09389	0.00398	0.01649	0.02533	0.04112	0.02615	0.0274	0.02902	0.0295	0.00363	0.00123	0.000078282
IWA2189	IWA2189	2B	2BL_8085754	105.91	3	2B_3	0.51297	0.04166	0.00931	0.00052094	0.0067	0.00547	0.00606	0.0027	0.7456	0.1326	0.51668	-2.11226	-9.25494	-9.68363	-14.80903	-11.85054	-9.56619	-9.44263	-0.13714	-0.21864	-0.89576	-0.39715	0.00138	0.01412	0.02183	0.04158	0.02393	0.02382	0.02344	0.02862	0.00035839	0.00789	0.0015
IWB43954	Kukri_c31165_835	2B	2BL_8067356	105.91	3	2B_3	0.30908	0.02864	0.01624	0.00089462	0.0175	0.00656	0.0054	0.00453	0.33191	0.97374	0.97333	-3.60749	-10.51236	-9.74376	-15.8638	-11.4643	-10.44802	-10.70636	-0.14582	0.73187	-0.02185	-0.02255	0.00334	0.01612	0.01877	0.03785	0.01825	0.02287	0.0242	0.02561	0.00328	3.7828E-06	4.0483E-06
IWB52361	Ra_c6367_387	2B	2BL_8001316	105.91	3	2B_3	0.30239	0.03018	0.01151	0.00063146	0.02001	0.00612	0.00557	0.00365	0.28755	0.85888	0.99316	-3.67604	-10.46015	-10.29435	-16.26574	-11.27068	-10.58416	-10.71391	-0.15004	0.79922	-0.11754	0.0057643	0.00343	0.01581	0.0206	0.03989	0.0175	0.02322	0.02402	0.02682	0.00393	0.00010926	2.6652E-07
IWA6453	IWA6453	2B	NA	106.56	3	2B_3	0.47135	0.09902	0.00461	0.00034521	0.00367	0.00436	0.00609	0.01737	0.07212	0.87515	0.36437	-2.06405	-6.47978	-9.47343	-13.94288	-11.49128	-8.96733	-8.62833	-0.09951	1.1538	-0.08791	-0.52072	0.00166	0.00909	0.02583	0.04345	0.02717	0.02505	0.02338	0.01776	0.0109	0.000084797	0.0029
IWB72407	Tdurum_contig54925_202	2B	2BL_7948731	107.39	3	2B_3	0.20279	0.02997	0.0078	0.00054517	0.00379	0.0026	0.00159	0.01434	0.10031	0.75569	0.52103	-4.11436	-9.8076	-9.95239	-14.96206	-12.82102	-10.54782	-11.09194	-0.11495	1.1159	0.18487	0.39031	0.00521	0.0158	0.02279	0.04044	0.02741	0.02795	0.03104	0.01887	0.00915	0.00033276	0.00146
IWB64321	RFL_Contig337_1432	2B	2BL_7948731	108.04	3	2B_3	0.23837	0.02364	0.01438	0.00057083	0.00283	0.00276	0.0019	0.02037	0.16183	0.74184	0.75014	-3.77356	-10.08712	-9.07139	-14.79228	-13.13095	-10.40338	-10.81916	-0.10796	0.94587	0.19496	0.19218	0.00447	0.0172	0.01942	0.04036	0.02918	0.02769	0.03003	0.01696	0.00664	0.00037666	0.00035841
IWB64322	RFL_Contig337_1645	2B	2BL_7948731	108.04	3	2B_3	0.18846	0.02642	0.0076	0.00054517	0.0032	0.0023	0.00138	0.01458	0.10031	0.75569	0.52103	-4.21772	-9.95883	-9.91629	-14.96206	-12.96885	-10.61193	-11.16871	-0.11396	1.1159	0.18487	0.39031	0.00555	0.01652	0.02294	0.04044	0.02838	0.02863	0.03184	0.01878	0.00915	0.00033276	0.00146
IWB72411	Tdurum_contig54925_415	2B	2BL_7948731	108.04	3	2B_3	0.23837	0.02364	0.01438	0.00057083	0.00283	0.00276	0.0019	0.02037	0.16183	0.74184	0.75014	-3.77356	-10.08712	-9.07139	-14.79228	-13.13095	-10.40338	-10.81916	-0.10796	0.94587	0.19496	0.19218	0.00447	0.0172	0.01942	0.04036	0.02918	0.02769	0.03003	0.01696	0.00664	0.00037666	0.00035841
IWB9310	BS00064528_51	2B	NA	108.35	3	2B_3	0.21038	0.01941	0.00986	0.0004342	0.00215	0.002	0.00149	0.0182	0.17715	0.80055	0.64646	-3.99848	-10.30912	-9.46709	-15.18862	-13.36553	-10.71914	-11.05057	-0.10972	0.91678	0.15023	0.2782	0.00503	0.01833	0.02142	0.04191	0.03054	0.02942	0.03139	0.01748	0.00619	0.00021946	0.00074478
IWB7001	BS00022276_51	2D	2DS_775919	18.22	1	2D_1	0.0829	0.10534	0.00682	0.01124	0.00926	0.00484	0.00034789	0.00057329	0.35521	0.83782	0.15613	4.2003	5.3439	7.6035	8.2347	8.5079	7.2653	9.1928	0.11476	0.47222	-0.09253	0.6509	0.00955	0.00874	0.02322	0.0212	0.02166	0.02407	0.0393	0.03679	0.00289	0.00014328	0.00708
IWB6920	BS00022129_51	3A	3AL_1737744	86.16	1	3A_1	0.24172	0.00099442	0.01335	0.00016862	0.02247	0.0031	0.00078513	0.08517	0.5267	0.59839	0.21519	5.128	19.146	12.216	21.852	13.308	13.245	15.027	0.10091	0.56101	0.40755	1.0216	0.00434	0.03623	0.01935	0.04731	0.01644	0.02648	0.03448	0.00904	0.00135	0.00095208	0.00539
IWA6877	IWA6877	3A	NA	86.16	1	3A_1	0.11163	0.00081703	0.01211	0.000055563	0.00954	0.0015	0.00037191	0.04148	0.52692	0.63251	0.22041	6.6177	18.918	11.786	22.192	14.364	13.587	15.21	0.11372	0.5438	0.3593	0.94771	0.00802	0.03747	0.0199	0.05451	0.02125	0.03057	0.03882	0.0127	0.00135	0.0007847	0.00527
IWA6170	IWA6170	3A	3AL_4328923	87.78	1	3A_1	0.19006	0.06295	0.00093156	0.03996	0.62727	0.03131	0.03018	0.14077	0.49178	0.42221	0.03112	-5.66872	-11.54862	-17.15924	-12.65344	-2.897	-10.17247	-10.21214	-0.09125	-0.63674	-0.64139	-1.84987	0.00543	0.0114	0.03478	0.01385	0.00073462	0.01392	0.01419	0.00659	0.00158	0.00219	0.01637
IWB34789	IAAV3851	3A	3AL_4449581	169.89	t2	3A_t2	0.00125	0.0015	0.00496	0.00296	0.00173	0.00043099	0.0007474	0.00119	0.8902	0.78344	0.00116	8.0621	10.925	8.0669	9.9879	10.571	9.4822	9.0026	0.11185	-0.07426	-0.13095	1.5661	0.03365	0.03384	0.02519	0.02935	0.0314	0.03802	0.03503	0.03283	0.000063899	0.00025946	0.03812
IWB74350	tplb0028p23_852	3B	3B_10762316	51.07	t2	3B_t2	0.05954	0.41912	0.00514	0.035	0.0191	0.032	0.07769	0.00134	0.65481	0.53635	0.00066879	4.9495	2.9426	8.6605	7.3797	8.3941	6.0279	4.9311	0.11808	-0.24598	0.3034	1.7351	0.01182	0.00227	0.02583	0.01551	0.01788	0.01441	0.00978	0.03294	0.00070035	0.00136	0.04276
IWB73424	Tdurum_contig77551_589	3B	NA	51.08	t2	3B_t2	0.03093	0.23493	0.00568	0.09905	0.01315	0.01822	0.06167	0.0033	0.66823	0.07938	0.00089185	5.5815	4.2584	8.347	5.7249	8.7222	6.5344	5.1457	0.10674	0.23745	0.86635	1.682	0.01535	0.0048	0.02475	0.00932	0.0196	0.01716	0.0108	0.02712	0.00063526	0.01084	0.04018
IWB8949	BS00062914_51	3B	NA	139.62	1	3B_1	0.06121	0.01287	0.000046187	0.16186	0.05238	0.00986	0.03606	0.06528	0.22678	0.1329	0.40444	9.035	16.687	22.94	8.6993	12.65	12.878	10.376	0.11873	-1.14586	1.3028	0.73201	0.0111	0.0205	0.05309	0.00639	0.01179	0.02002	0.01323	0.0103	0.0049	0.00771	0.00243
IWB25612	Excalibur_c3556_1758	3B	3B_10501613	139.62	1	3B_1	0.11008	0.04837	0.00032033	0.20303	0.12032	0.01663	0.05156	0.05237	0.314	0.1003	0.39822	8.1743	13.603	20.751	8.3604	10.401	12.57	10.136	0.1315	-0.97474	1.4614	0.74194	0.00823	0.01319	0.04238	0.00538	0.00771	0.0176	0.01161	0.01162	0.00342	0.00929	0.0025
IWB59724	RAC875_c6293_237	3B	3B_10544790	139.62	1	3B_1	0.11128	0.02068	0.000056299	0.04144	0.1417	0.00823	0.03063	0.03525	0.26713	0.08013	0.24666	7.4629	14.665	21.543	12.392	9.0652	12.868	10.437	0.13217	-0.9945	1.4282	0.96197	0.00804	0.01773	0.05194	0.01369	0.00676	0.02108	0.01414	0.01364	0.00413	0.01056	0.00472
IWB13323	CAP12_c2677_138	4A	NA	37.05	1	4A_1	0.00888	0.00177	0.00012529	0.00069023	0.00374	0.00007453	0.000079814	0.00013988	0.03292	0.7072	0.23766	6.6845	11.059	11.328	11.611	10.022	10.887	10.764	0.1348	-1.13418	0.17915	0.5601	0.02245	0.03381	0.04817	0.03968	0.02751	0.04971	0.04945	0.04616	0.01555	0.00048992	0.00506
IWB59410	RAC875_c58868_397	4A	4AS_v2_5925149	37.05	1	4A_1	0.00772	0.0009449	0.000085973	0.00034958	0.0022	0.000041655	0.000047429	0.000096379	0.03242	0.72576	0.21113	6.7738	11.644	11.551	12.189	10.544	11.226	11.063	0.13763	-1.13746	0.16652	0.59078	0.02299	0.03689	0.04987	0.043	0.03009	0.05211	0.0517	0.04797	0.01555	0.00042481	0.00565
IWB3065	BobWhite_c39599_82	4A	4AS_v2_5947817	48.52	2	4A_2	0.03641	0.25371	0.00041479	0.42568	0.05553	0.04444	0.10537	0.06974	0.78077	0.17096	0.08551	7.9103	5.9544	15.427	4.0102	9.8747	8.097	6.5386	0.098716	0.22189	0.98258	1.2866	0.01388	0.00428	0.0396	0.00207	0.01148	0.01209	0.00787	0.00997	0.00025925	0.0064	0.01038
IWB23251	Excalibur_c19065_589	4A	4AS_v2_6007327	48.52	2	4A_2	0.03179	0.22677	0.00019988	0.38523	0.04133	0.03353	0.07214	0.06297	0.42623	0.0432	0.06723	7.7313	5.9919	15.537	4.172	10.05	8.2097	6.9614	0.096993	0.60404	1.379	1.2934	0.01463	0.00482	0.04418	0.00246	0.01311	0.01354	0.00972	0.01049	0.00212	0.01406	0.01177
IWB32816	GENE-2127_317	4A	4AS_v2_6009465	48.52	2	4A_2	0.03066	0.19836	0.00025516	0.41592	0.05031	0.035	0.07355	0.06723	0.42623	0.03725	0.06723	7.7676	6.3638	15.24	3.9004	9.6181	8.1283	6.9149	0.095295	0.60404	1.4187	1.2934	0.01482	0.00544	0.04255	0.00216	0.012	0.01332	0.00962	0.01016	0.00212	0.01488	0.01177
IWB32953	GENE-2491_309	4A	NA	48.52	2	4A_2	0.03641	0.25371	0.00041479	0.42568	0.05553	0.04444	0.10537	0.06974	0.78077	0.17096	0.08551	7.9103	5.9544	15.427	4.0102	9.8747	8.097	6.5386	0.098716	0.22189	0.98258	1.2866	0.01388	0.00428	0.0396	0.00207	0.01148	0.01209	0.00787	0.00997	0.00025925	0.0064	0.01038
IWB34799	IAAV3906	4A	4AS_v2_5947817	48.52	2	4A_2	0.03641	0.25371	0.00041479	0.42568	0.05553	0.04444	0.10537	0.06974	0.78077	0.17096	0.08551	7.9103	5.9544	15.427	4.0102	9.8747	8.097	6.5386	0.098716	0.22189	0.98258	1.2866	0.01388	0.00428	0.0396	0.00207	0.01148	0.01209	0.00787	0.00997	0.00025925	0.0064	0.01038
IWB35055	IAAV5596	4A	4AS_v2_5962926	48.52	2	4A_2	0.0447	0.13295	0.00016758	0.3316	0.02339	0.02278	0.05782	0.03738	0.58985	0.07346	0.0478	7.4942	7.7419	16.252	4.9062	11.546	9.0661	7.5654	0.11172	0.4212	1.2612	1.4521	0.01278	0.00752	0.04529	0.00312	0.0163	0.01568	0.0109	0.01322	0.00097291	0.01096	0.01381
IWB35538	IAAV8784	4A	4AS_v2_5944311	48.52	2	4A_2	0.02709	0.14723	0.00017707	0.32946	0.0349	0.02499	0.05569	0.05294	0.42623	0.03802	0.05658	7.9669	7.1999	15.681	4.691	10.404	8.6711	7.4191	0.10113	0.60404	1.4179	1.3531	0.01552	0.00699	0.04495	0.00314	0.0141	0.01519	0.01109	0.01142	0.00212	0.01476	0.01281
IWA115	IWA115	4A	4AS_v2_5984308	48.52	2	4A_2	0.04032	0.19259	0.000849	0.55005	0.1042	0.05449	0.15573	0.28055	0.23662	0.00838	0.0417	7.6422	6.7092	14.383	3.0136	8.2571	7.6315	5.6422	0.057667	0.93395	1.8631	1.4952	0.01342	0.00564	0.03568	0.00117	0.00831	0.01116	0.00608	0.00354	0.00472	0.02417	0.01463
IWA1341	IWA1341	4A	4AS_v2_5939630	48.52	2	4A_2	0.04463	0.30118	0.00042512	0.48283	0.07125	0.05501	0.10368	0.08606	0.5111	0.06414	0.0516	7.5578	5.3701	15.355	3.5282	9.2778	7.7146	6.563	0.093492	0.52374	1.3276	1.4547	0.01278	0.00351	0.03945	0.00161	0.01018	0.01102	0.00795	0.00893	0.00145	0.01173	0.01332
IWA172	IWA172	4A	4AS_v2_6008166	48.52	2	4A_2	0.04151	0.16052	0.00080784	0.46224	0.08596	0.04708	0.13922	0.26981	0.26489	0.01126	0.038	7.6163	7.2527	14.478	3.7163	8.7499	7.8994	5.8909	0.059092	0.87801	1.7954	1.5281	0.01318	0.00655	0.03572	0.00179	0.00932	0.0119	0.00661	0.0037	0.00417	0.02211	0.01519
IWA1824	IWA1824	4A	4AS_v2_5979025	48.52	2	4A_2	0.05203	0.31696	0.00065724	0.4891	0.08169	0.0613	0.11431	0.10649	0.53436	0.06727	0.08375	7.076	5.0237	14.372	3.3636	8.67	7.3037	6.1808	0.08523	0.47871	1.2651	1.242	0.01204	0.00332	0.03723	0.00156	0.00954	0.01056	0.00753	0.00794	0.0013	0.01157	0.01052
IWA1919	IWA1919	4A	4AS_v2_6009581	48.52	2	4A_2	0.05424	0.27875	0.00064869	0.41585	0.06931	0.05486	0.10409	0.10369	0.5817	0.08462	0.07953	7.0237	5.4526	14.414	3.964	9.0638	7.5072	6.3726	0.086027	0.4235	1.1941	1.2616	0.01175	0.0039	0.03704	0.00219	0.01043	0.01112	0.00799	0.00806	0.00102	0.01017	0.01082
IWA2292	IWA2292	4A	4AS_v2_5948008	48.52	2	4A_2	0.07531	0.15401	0.00018089	0.21083	0.02879	0.02475	0.06536	0.04715	0.79772	0.01155	0.15796	6.3245	6.9866	15.459	5.9369	10.628	8.5653	7.0373	0.10182	-0.1917	1.6864	0.97259	0.01021	0.0067	0.04626	0.00515	0.015	0.01523	0.01027	0.01202	0.00022149	0.02218	0.00703
IWA3311	IWA3311	4A	4AS_v2_5951503	48.52	2	4A_2	0.03066	0.19836	0.00025516	0.41592	0.05031	0.035	0.07355	0.06723	0.42623	0.03725	0.06723	7.7676	6.3638	15.24	3.9004	9.6181	8.1283	6.9149	0.095295	0.60404	1.4187	1.2934	0.01482	0.00544	0.04255	0.00216	0.012	0.01332	0.00962	0.01016	0.00212	0.01488	0.01177
IWA3326	IWA3326	4A	4AS_v2_6008166	48.52	2	4A_2	0.04032	0.19259	0.000849	0.55005	0.1042	0.05449	0.15573	0.28055	0.23662	0.00838	0.0417	7.6422	6.7092	14.383	3.0136	8.2571	7.6315	5.6422	0.057667	0.93395	1.8631	1.4952	0.01342	0.00564	0.03568	0.00117	0.00831	0.01116	0.00608	0.00354	0.00472	0.02417	0.01463
IWA3541	IWA3541	4A	4AS_v2_5947817	48.52	2	4A_2	0.04038	0.27133	0.00046743	0.44834	0.06147	0.04887	0.11466	0.07683	0.76017	0.17432	0.08382	7.7549	5.7432	15.299	3.8194	9.6498	7.9389	6.3726	0.096334	0.24347	0.97509	1.2939	0.01338	0.00399	0.03897	0.00188	0.011	0.01167	0.00751	0.00957	0.00031294	0.00631	0.01051
IWA3542	IWA3542	4A	4AS_v2_5947817	48.52	2	4A_2	0.03198	0.1879	0.00028295	0.3316	0.0375	0.03125	0.07945	0.0538	0.78077	0.17457	0.07108	8.136	6.9013	15.926	4.9062	10.773	8.7104	7.1087	0.1054	0.22189	0.97837	1.3574	0.0146	0.00577	0.04208	0.00312	0.01371	0.01402	0.00931	0.01133	0.00025925	0.00629	0.01147
IWA3565	IWA3565	4A	4AS_v2_5992534	48.52	2	4A_2	0.04151	0.16052	0.00080784	0.46224	0.08596	0.04708	0.13922	0.26981	0.26489	0.01126	0.038	7.6163	7.2527	14.478	3.7163	8.7499	7.8994	5.8909	0.059092	0.87801	1.7954	1.5281	0.01318	0.00655	0.03572	0.00179	0.00932	0.0119	0.00661	0.0037	0.00417	0.02211	0.01519
IWA3582	IWA3582	4A	4AS_v2_2792131	48.52	2	4A_2	0.06059	0.35799	0.00090955	0.51532	0.09629	0.07415	0.13357	0.12804	0.5817	0.08288	0.0937	6.8261	4.6088	13.971	3.1592	8.2692	6.9588	5.8621	0.080176	0.4235	1.1966	1.2008	0.01115	0.00277	0.03487	0.00138	0.00865	0.00953	0.00675	0.00701	0.00102	0.01029	0.00986
IWA3845	IWA3845	4A	4AS_v2_6014720	48.52	2	4A_2	0.02148	0.15812	0.00010899	0.38471	0.03533	0.02454	0.05449	0.04213	0.36326	0.02711	0.03562	8.543	7.2273	16.672	4.3111	10.689	8.9379	7.6643	0.10932	0.71498	1.5629	1.5474	0.01679	0.00655	0.04776	0.00246	0.01388	0.01516	0.01112	0.01254	0.00277	0.01676	0.01554
IWA4772	IWA4772	4A	4AS_v2_6009581	48.52	2	4A_2	0.02709	0.14723	0.00017707	0.32946	0.0349	0.02499	0.05569	0.05294	0.42623	0.03802	0.05658	7.9669	7.1999	15.681	4.691	10.404	8.6711	7.4191	0.10113	0.60404	1.4179	1.3531	0.01552	0.00699	0.04495	0.00314	0.0141	0.01519	0.01109	0.01142	0.00212	0.01476	0.01281
IWA5069	IWA5069	4A	4AS_v2_5984308	48.52	2	4A_2	0.04032	0.19259	0.000849	0.55005	0.1042	0.05449	0.15573	0.28055	0.23662	0.00838	0.0417	7.6422	6.7092	14.383	3.0136	8.2571	7.6315	5.6422	0.057667	0.93395	1.8631	1.4952	0.01342	0.00564	0.03568	0.00117	0.00831	0.01116	0.00608	0.00354	0.00472	0.02417	0.01463
IWA5729	IWA5729	4A	4AS_v2_5928033	48.52	2	4A_2	0.03066	0.19836	0.00025516	0.41592	0.05031	0.035	0.07355	0.06723	0.42623	0.03725	0.06723	7.7676	6.3638	15.24	3.9004	9.6181	8.1283	6.9149	0.095295	0.60404	1.4187	1.2934	0.01482	0.00544	0.04255	0.00216	0.012	0.01332	0.00962	0.01016	0.00212	0.01488	0.01177
IWA5865	IWA5865	4A	4AS_v2_5958479	48.52	2	4A_2	0.04151	0.16052	0.00080784	0.46224	0.08596	0.04708	0.13922	0.26981	0.26489	0.01126	0.038	7.6163	7.2527	14.478	3.7163	8.7499	7.8994	5.8909	0.059092	0.87801	1.7954	1.5281	0.01318	0.00655	0.03572	0.00179	0.00932	0.0119	0.00661	0.0037	0.00417	0.02211	0.01519
IWA6540	IWA6540	4A	NA	48.52	2	4A_2	0.03066	0.19836	0.00025516	0.41592	0.05031	0.035	0.07355	0.06723	0.42623	0.03725	0.06723	7.7676	6.3638	15.24	3.9004	9.6181	8.1283	6.9149	0.095295	0.60404	1.4187	1.2934	0.01482	0.00544	0.04255	0.00216	0.012	0.01332	0.00962	0.01016	0.00212	0.01488	0.01177
IWA7092	IWA7092	4A	NA	48.52	2	4A_2	0.03066	0.19836	0.00025516	0.41592	0.05031	0.035	0.07355	0.06723	0.42623	0.03725	0.06723	7.7676	6.3638	15.24	3.9004	9.6181	8.1283	6.9149	0.095295	0.60404	1.4187	1.2934	0.01482	0.00544	0.04255	0.00216	0.012	0.01332	0.00962	0.01016	0.00212	0.01488	0.01177
IWA7133	IWA7133	4A	NA	48.52	2	4A_2	0.06059	0.35799	0.00090955	0.51532	0.09629	0.07415	0.13357	0.12804	0.5817	0.08288	0.0937	6.8261	4.6088	13.971	3.1592	8.2692	6.9588	5.8621	0.080176	0.4235	1.1966	1.2008	0.01115	0.00277	0.03487	0.00138	0.00865	0.00953	0.00675	0.00701	0.00102	0.01029	0.00986
IWA7134	IWA7134	4A	NA	48.52	2	4A_2	0.03066	0.19836	0.00025516	0.41592	0.05031	0.035	0.07355	0.06723	0.42623	0.03725	0.06723	7.7676	6.3638	15.24	3.9004	9.6181	8.1283	6.9149	0.095295	0.60404	1.4187	1.2934	0.01482	0.00544	0.04255	0.00216	0.012	0.01332	0.00962	0.01016	0.00212	0.01488	0.01177
IWA7271	IWA7271	4A	4AS_v2_5958273	48.52	2	4A_2	0.01872	0.11343	0.000072599	0.29862	0.02346	0.01691	0.04001	0.03215	0.36326	0.02765	0.02892	8.764	8.1418	17.16	5.1738	11.555	9.5302	8.2151	0.1157	0.71498	1.5635	1.6167	0.01758	0.00834	0.05047	0.00357	0.01628	0.01727	0.01278	0.01401	0.00277	0.01664	0.01685
IWA7522	IWA7522	4A	4AS_v2_5968141	48.52	2	4A_2	0.03066	0.19836	0.00025516	0.41592	0.05031	0.035	0.07355	0.06723	0.42623	0.03725	0.06723	7.7676	6.3638	15.24	3.9004	9.6181	8.1283	6.9149	0.095295	0.60404	1.4187	1.2934	0.01482	0.00544	0.04255	0.00216	0.012	0.01332	0.00962	0.01016	0.00212	0.01488	0.01177
IWA8220	IWA8220	4A	4AS_v2_5990981	48.52	2	4A_2	0.0134	0.11013	0.00035427	0.3606	0.06639	0.02791	0.10178	0.2038	0.26107	0.01263	0.03875	9.2651	8.2762	15.499	4.5572	9.39	8.7798	6.5441	0.068398	0.89035	1.7803	1.5363	0.01959	0.00852	0.04114	0.00279	0.01073	0.01472	0.00814	0.00494	0.00425	0.02165	0.01511
IWB38110	Ku_c104619_404	4A	4AS_v2_5977439	48.52	2	4A_2	0.04151	0.16052	0.00080784	0.46224	0.08596	0.04708	0.13922	0.26981	0.26489	0.01126	0.038	7.6163	7.2527	14.478	3.7163	8.7499	7.8994	5.8909	0.059092	0.87801	1.7954	1.5281	0.01318	0.00655	0.03572	0.00179	0.00932	0.0119	0.00661	0.0037	0.00417	0.02211	0.01519
IWB40915	Kukri_c12878_659	4A	4AS_v2_6008166	48.52	2	4A_2	0.0346	0.15603	0.00069372	0.46899	0.12146	0.04684	0.15302	0.24045	0.18746	0.00604	0.04489	7.9243	7.3497	14.707	3.6725	7.9102	7.9302	5.7076	0.063028	1.046	1.9532	1.4819	0.01427	0.00671	0.03691	0.00172	0.00757	0.01193	0.00616	0.0042	0.00588	0.02628	0.0142
IWB42417	Kukri_c21014_1472	4A	4AS_v2_5975853	48.52	2	4A_2	0.04032	0.19259	0.000849	0.55005	0.1042	0.05449	0.15573	0.28055	0.23662	0.00838	0.0417	7.6422	6.7092	14.383	3.0136	8.2571	7.6315	5.6422	0.057667	0.93395	1.8631	1.4952	0.01342	0.00564	0.03568	0.00117	0.00831	0.01116	0.00608	0.00354	0.00472	0.02417	0.01463
IWB45611	Kukri_c46057_646	4A	NA	48.52	2	4A_2	0.06059	0.35799	0.00090955	0.51532	0.09629	0.07415	0.13357	0.12804	0.5817	0.08288	0.0937	6.8261	4.6088	13.971	3.1592	8.2692	6.9588	5.8621	0.080176	0.4235	1.1966	1.2008	0.01115	0.00277	0.03487	0.00138	0.00865	0.00953	0.00675	0.00701	0.00102	0.01029	0.00986
IWB45848	Kukri_c48155_158	4A	NA	48.52	2	4A_2	0.05203	0.31696	0.00065724	0.4891	0.08169	0.0613	0.11431	0.10649	0.53436	0.06727	0.08375	7.076	5.0237	14.372	3.3636	8.67	7.3037	6.1808	0.08523	0.47871	1.2651	1.242	0.01204	0.00332	0.03723	0.00156	0.00954	0.01056	0.00753	0.00794	0.0013	0.01157	0.01052
IWB50522	Kukri_rep_c94281_83	4A	4AS_v2_5987204	48.52	2	4A_2	0.04167	0.16041	0.00080966	0.46102	0.08621	0.04724	0.13905	0.27803	0.26406	0.01125	0.03774	7.6108	7.2551	14.476	3.7266	8.7436	7.8942	5.894	0.058092	0.8796	1.7958	1.5304	0.01317	0.00656	0.03579	0.00181	0.00935	0.01191	0.00662	0.00361	0.00418	0.02211	0.01526
IWB55368	RAC875_c22562_429	4A	4AS_v2_5977769	48.52	2	4A_2	0.04899	0.25387	0.00093364	0.54253	0.10295	0.06366	0.17728	0.31045	0.26489	0.0131	0.04727	7.3443	5.8801	14.28	3.0725	8.294	7.3619	5.363	0.054178	0.87801	1.7519	1.4529	0.01228	0.0043	0.03482	0.00121	0.00836	0.01029	0.00546	0.00311	0.00417	0.02125	0.01385
IWB55905	RAC875_c26184_273	4A	4AS_v2_5928033	48.52	2	4A_2	0.05203	0.31696	0.00065724	0.4891	0.08169	0.0613	0.11431	0.10649	0.53436	0.06727	0.08375	7.076	5.0237	14.372	3.3636	8.67	7.3037	6.1808	0.08523	0.47871	1.2651	1.242	0.01204	0.00332	0.03723	0.00156	0.00954	0.01056	0.00753	0.00794	0.0013	0.01157	0.01052
IWB56922	RAC875_c34232_184	4A	4AS_v2_5928033	48.52	2	4A_2	0.03066	0.19836	0.00025516	0.41592	0.05031	0.035	0.07355	0.06723	0.42623	0.03725	0.06723	7.7676	6.3638	15.24	3.9004	9.6181	8.1283	6.9149	0.095295	0.60404	1.4187	1.2934	0.01482	0.00544	0.04255	0.00216	0.012	0.01332	0.00962	0.01016	0.00212	0.01488	0.01177
IWB61774	RAC875_rep_c108287_212	4A	4AS_v2_5951503	48.52	2	4A_2	0.03066	0.19836	0.00025516	0.41592	0.05031	0.035	0.07355	0.06723	0.42623	0.03725	0.06723	7.7676	6.3638	15.24	3.9004	9.6181	8.1283	6.9149	0.095295	0.60404	1.4187	1.2934	0.01482	0.00544	0.04255	0.00216	0.012	0.01332	0.00962	0.01016	0.00212	0.01488	0.01177
IWB62767	RAC875_rep_c71185_473	4A	4AS_v2_5984308	48.52	2	4A_2	0.04032	0.19259	0.000849	0.55005	0.1042	0.05449	0.15573	0.28055	0.23662	0.00838	0.0417	7.6422	6.7092	14.383	3.0136	8.2571	7.6315	5.6422	0.057667	0.93395	1.8631	1.4952	0.01342	0.00564	0.03568	0.00117	0.00831	0.01116	0.00608	0.00354	0.00472	0.02417	0.01463
IWB74553	tplb0035b22_184	4A	4AS_v2_6011648	48.52	2	4A_2	0.03066	0.19836	0.00025516	0.41592	0.05031	0.035	0.07355	0.06723	0.42623	0.03725	0.06723	7.7676	6.3638	15.24	3.9004	9.6181	8.1283	6.9149	0.095295	0.60404	1.4187	1.2934	0.01482	0.00544	0.04255	0.00216	0.012	0.01332	0.00962	0.01016	0.00212	0.01488	0.01177
IWB25984	Excalibur_c38886_129	4A	4AS_v2_5990981	48.84	2	4A_2	0.0156	0.15643	0.00052091	0.46125	0.09553	0.04022	0.13351	0.24848	0.26107	0.0124	0.04803	9.0261	7.3056	14.994	3.6583	8.4899	8.16	5.9772	0.061861	0.89035	1.7768	1.4614	0.01871	0.00662	0.03863	0.00179	0.00874	0.0127	0.00679	0.00405	0.00425	0.02176	0.01379
IWB35060	IAAV562	4A	4AS_v2_5901715	48.84	2	4A_2	0.05877	0.3024	0.00077849	0.45314	0.0711	0.06127	0.11795	0.12155	0.50109	0.09326	0.10316	6.9124	5.2048	14.235	3.663	9.0259	7.3325	6.1417	0.082	0.51855	1.1649	1.1752	0.01134	0.00354	0.03602	0.00187	0.0103	0.01059	0.00741	0.00733	0.00153	0.00965	0.00944
IWA1060	IWA1060	4A	4AS_v2_5901715	48.84	2	4A_2	0.05877	0.3024	0.00077849	0.45314	0.0711	0.06127	0.11795	0.12155	0.50109	0.09326	0.10316	6.9124	5.2048	14.235	3.663	9.0259	7.3325	6.1417	0.082	0.51855	1.1649	1.1752	0.01134	0.00354	0.03602	0.00187	0.0103	0.01059	0.00741	0.00733	0.00153	0.00965	0.00944
IWA1904	IWA1904	4A	4AS_v2_5979025	48.84	2	4A_2	0.06059	0.35799	0.00090955	0.51532	0.09629	0.07415	0.13357	0.12804	0.5817	0.08288	0.0937	6.8261	4.6088	13.971	3.1592	8.2692	6.9588	5.8621	0.080176	0.4235	1.1966	1.2008	0.01115	0.00277	0.03487	0.00138	0.00865	0.00953	0.00675	0.00701	0.00102	0.01029	0.00986
IWA2334	IWA2334	4A	4AS_v2_5901715	48.84	2	4A_2	0.05424	0.27875	0.00064869	0.41585	0.06931	0.05486	0.10409	0.10369	0.5817	0.08462	0.07953	7.0237	5.4526	14.414	3.964	9.0638	7.5072	6.3726	0.086027	0.4235	1.1941	1.2616	0.01175	0.0039	0.03704	0.00219	0.01043	0.01112	0.00799	0.00806	0.00102	0.01017	0.01082
IWA2781	IWA2781	4A	4AS_v2_5947817	48.84	2	4A_2	0.03641	0.25371	0.00041479	0.42568	0.05553	0.04444	0.10537	0.06974	0.78077	0.17096	0.08551	7.9103	5.9544	15.427	4.0102	9.8747	8.097	6.5386	0.098716	0.22189	0.98258	1.2866	0.01388	0.00428	0.0396	0.00207	0.01148	0.01209	0.00787	0.00997	0.00025925	0.0064	0.01038
IWA3088	IWA3088	4A	4AS_v2_6009581	48.84	2	4A_2	0.06059	0.35799	0.00090955	0.51532	0.09629	0.07415	0.13357	0.12804	0.5817	0.08288	0.0937	6.8261	4.6088	13.971	3.1592	8.2692	6.9588	5.8621	0.080176	0.4235	1.1966	1.2008	0.01115	0.00277	0.03487	0.00138	0.00865	0.00953	0.00675	0.00701	0.00102	0.01029	0.00986
IWA3361	IWA3361	4A	4AS_v2_5926147	48.84	2	4A_2	0.02709	0.14723	0.00017707	0.32946	0.0349	0.02499	0.05569	0.05294	0.42623	0.03802	0.05658	7.9669	7.1999	15.681	4.691	10.404	8.6711	7.4191	0.10113	0.60404	1.4179	1.3531	0.01552	0.00699	0.04495	0.00314	0.0141	0.01519	0.01109	0.01142	0.00212	0.01476	0.01281
IWA4771	IWA4771	4A	4AS_v2_6009581	48.84	2	4A_2	0.06059	0.35799	0.00090955	0.51532	0.09629	0.07415	0.13357	0.12804	0.5817	0.08288	0.0937	6.8261	4.6088	13.971	3.1592	8.2692	6.9588	5.8621	0.080176	0.4235	1.1966	1.2008	0.01115	0.00277	0.03487	0.00138	0.00865	0.00953	0.00675	0.00701	0.00102	0.01029	0.00986
IWA6597	IWA6597	4A	NA	48.84	2	4A_2	0.03944	0.22761	0.00029144	0.38241	0.04929	0.03939	0.07857	0.06749	0.5111	0.06551	0.0423	7.7776	6.2946	15.846	4.4076	10.152	8.3132	7.1206	0.099972	0.52374	1.3261	1.5252	0.01346	0.00484	0.0419	0.00252	0.01224	0.01281	0.00936	0.01018	0.00145	0.01161	0.01454
IWA6944	IWA6944	4A	4AS_v2_5980032	48.84	2	4A_2	0.06059	0.35799	0.00090955	0.51532	0.09629	0.07415	0.13357	0.12804	0.5817	0.08288	0.0937	6.8261	4.6088	13.971	3.1592	8.2692	6.9588	5.8621	0.080176	0.4235	1.1966	1.2008	0.01115	0.00277	0.03487	0.00138	0.00865	0.00953	0.00675	0.00701	0.00102	0.01029	0.00986
IWA7270	IWA7270	4A	4AS_v2_5958273	48.84	2	4A_2	0.02148	0.15812	0.00010899	0.38471	0.03533	0.02454	0.05449	0.04213	0.36326	0.02711	0.03562	8.543	7.2273	16.672	4.3111	10.689	8.9379	7.6643	0.10932	0.71498	1.5629	1.5474	0.01679	0.00655	0.04776	0.00246	0.01388	0.01516	0.01112	0.01254	0.00277	0.01676	0.01554
IWA7859	IWA7859	4A	4AS_v2_5952241	48.84	2	4A_2	0.03944	0.22761	0.00029144	0.38241	0.04929	0.03939	0.07857	0.06749	0.5111	0.06551	0.0423	7.7776	6.2946	15.846	4.4076	10.152	8.3132	7.1206	0.099972	0.52374	1.3261	1.5252	0.01346	0.00484	0.0419	0.00252	0.01224	0.01281	0.00936	0.01018	0.00145	0.01161	0.01454
IWB45447	Kukri_c44469_1240	4A	4AS_v2_5973071	48.84	2	4A_2	0.04638	0.24397	0.00046485	0.39237	0.05811	0.04483	0.08833	0.08521	0.53436	0.06866	0.07089	7.2766	5.8726	14.818	4.1729	9.4707	7.8568	6.6932	0.091206	0.47871	1.2632	1.3029	0.01267	0.00456	0.03949	0.00242	0.01144	0.01225	0.00884	0.00907	0.0013	0.01145	0.01151
IWB54697	RAC875_c18564_222	4A	4AS_v2_5958273	48.84	2	4A_2	0.02148	0.15812	0.00010899	0.38471	0.03533	0.02454	0.05449	0.04213	0.36326	0.02711	0.03562	8.543	7.2273	16.672	4.3111	10.689	8.9379	7.6643	0.10932	0.71498	1.5629	1.5474	0.01679	0.00655	0.04776	0.00246	0.01388	0.01516	0.01112	0.01254	0.00277	0.01676	0.01554
IWB56107	RAC875_c27776_86	4A	4AS_v2_5949903	48.84	2	4A_2	0.03066	0.19836	0.00025516	0.41592	0.05031	0.035	0.07355	0.06723	0.42623	0.03725	0.06723	7.7676	6.3638	15.24	3.9004	9.6181	8.1283	6.9149	0.095295	0.60404	1.4187	1.2934	0.01482	0.00544	0.04255	0.00216	0.012	0.01332	0.00962	0.01016	0.00212	0.01488	0.01177
IWB7998	BS00035122_51	4A	NA	51.7	3	4A_3	0.00139	0.00124	0.00879	0.00011817	0.03012	0.00066715	0.0014	0.00369	0.77435	0.37717	0.084	-8.34731	-11.32431	-7.91543	-13.48471	-7.58694	-9.63168	-8.95548	-0.10481	-0.15079	-0.41623	-0.81044	0.03487	0.03808	0.02338	0.05285	0.01599	0.0382	0.03362	0.02794	0.00029237	0.00285	0.01133
IWB6313	BS00010925_51	4A	NA	51.97	3	4A_3	0.0027	0.00229	0.01577	0.00027482	0.04301	0.00145	0.00322	0.00598	0.68937	0.231	0.11479	-7.72651	-10.54486	-7.19333	-12.55309	-6.98582	-8.88953	-8.14466	-0.09784	-0.20853	-0.56034	-0.72878	0.02972	0.03227	0.01907	0.04522	0.01326	0.03183	0.02736	0.02377	0.00055217	0.00509	0.00911
IWB6376	BS00011273_51	4A	NA	51.97	3	4A_3	0.00512	0.00245	0.01989	0.00067623	0.07168	0.00258	0.0056	0.01726	0.97937	0.53941	0.3549	-7.24025	-10.50927	-6.96733	-11.72674	-6.21824	-8.41692	-7.65202	-0.08416	-0.01337	-0.28513	-0.4249	0.02529	0.03103	0.0172	0.03888	0.01025	0.0278	0.0235	0.01735	2.2576E-06	0.00129	0.003
IWB7170	BS00022596_51	4A	4AL_v2_4AL_7117095	51.97	3	4A_3	0.00241	0.002	0.01542	0.00020202	0.04699	0.00129	0.00273	0.00785	0.82258	0.31475	0.13098	-7.88542	-10.782	-7.28266	-12.94782	-6.91687	-9.06042	-8.3597	-0.09542	-0.11742	-0.47198	-0.7046	0.03103	0.03408	0.01959	0.04812	0.0131	0.03336	0.0289	0.02276	0.00017627	0.00365	0.00841
IWB10618	BS00072629_51	4A	4AL_v2_4AL_7039478	51.97	3	4A_3	0.0023	0.00128	0.00969	0.00020854	0.05529	0.00195	0.00318	0.00877	0.73658	0.33161	0.16792	-7.96138	-11.27785	-7.81814	-12.94617	-6.61623	-8.64768	-8.15013	-0.09282	-0.17283	-0.44803	-0.63504	0.03069	0.03598	0.02188	0.04733	0.01188	0.03021	0.02741	0.02152	0.00038852	0.0033	0.0068
IWB25253	Excalibur_c32735_603	4A	4AL_v2_4AL_7139631	52.26	3	4A_3	0.01854	0.00146	0.02855	0.00070557	0.08091	0.00179	0.00206	0.00859	0.22176	0.36031	0.13874	-5.71256	-10.59721	-6.12945	-10.96751	-5.64888	-8.16775	-7.98214	-0.08739	-0.60668	-0.40607	-0.65039	0.01834	0.03553	0.01547	0.03938	0.00989	0.03065	0.0299	0.0218	0.00518	0.00295	0.00785
IWB57347	RAC875_c37840_704	4A	4AL_v2_4AL_7160406	53.13	3	4A_3	0.08585	0.00587	0.2153	0.00016345	0.09838	0.00494	0.0054	0.01907	0.56793	0.3857	0.23506	4.4406	9.7476	3.6345	12.956	5.6886	7.7096	7.5552	0.081565	0.29759	0.40045	0.5498	0.00983	0.02678	0.00504	0.04956	0.009	0.02521	0.0248	0.01768	0.00115	0.00269	0.00518
IWB74052	Tdurum_contig98808_554	4A	4AL_v2_4AL_7144837	73	t1	4A_t1	0.02566	0.00618	0.02888	0.00057172	0.0131	0.00143	0.00918	0.00234	0.40072	0.34111	0.13074	-5.82953	-9.67366	-6.49451	-11.83156	-8.56187	-8.72792	-7.05556	-0.10695	0.44784	-0.45047	-0.71964	0.01583	0.02514	0.01498	0.04012	0.01938	0.03086	0.0206	0.02849	0.00238	0.00311	0.00804
IWB48148	Kukri_c88331_423	4A	4AL_v2_4AL_7082229	110.13	2	4A_2	0.03066	0.19836	0.00025516	0.41592	0.05031	0.035	0.07355	0.06723	0.42623	0.03725	0.06723	7.7676	6.3638	15.24	3.9004	9.6181	8.1283	6.9149	0.095295	0.60404	1.4187	1.2934	0.01482	0.00544	0.04255	0.00216	0.012	0.01332	0.00962	0.01016	0.00212	0.01488	0.01177
IWB657	BobWhite_c14495_230	4A	NA	139.97	t2	4A_t2	0.09628	0.0309	0.05943	0.00745	0.01526	0.0141	0.00417	0.00032367	0.97294	0.24712	0.14356	-4.30822	-7.65662	-5.67152	-9.39192	-8.54382	-6.85794	-7.99259	-0.13216	0.018967	0.57296	-0.73284	0.00882	0.01564	0.01116	0.02415	0.01859	0.01823	0.0252	0.04023	3.9747E-06	0.00461	0.00764
IWB23449	Excalibur_c2023_345	4A	4AL_v2_4AL_7062439	139.97	t2	4A_t2	0.06966	0.0455	0.0447	0.00832	0.04391	0.01868	0.00618	0.0003671	0.5801	0.16523	0.08181	-4.59453	-6.92458	-5.89836	-9.01725	-6.89408	-6.40176	-7.43051	-0.12685	0.29727	0.6619	-0.84134	0.01049	0.01329	0.0127	0.02315	0.01276	0.0167	0.02287	0.03965	0.00106	0.0066	0.01084
IWB72417	Tdurum_contig54973_1510	4A	4AL_v2_4AL_7062439	139.97	t2	4A_t2	0.07204	0.04102	0.0426	0.00716	0.04751	0.01939	0.00704	0.00039706	0.6405	0.18225	0.09276	-4.56684	-7.08196	-5.96459	-9.20076	-6.78631	-6.3749	-7.32548	-0.12631	0.25159	0.63771	-0.81452	0.01035	0.01391	0.01296	0.02414	0.01237	0.01655	0.02224	0.03951	0.00075482	0.00611	0.01016
IWB3569	BobWhite_c47168_289	4A	4AL_v2_4AL_7176180	144.38	t2	4A_t2	0.26252	0.69804	0.46373	0.4733	0.31919	0.33459	0.46155	0.42209	0.00055901	0.00794	0.31623	3.3608	1.5955	2.5725	2.921	4.1077	3.1302	2.3812	0.034131	2.3158	1.5666	0.58763	0.004	0.00049741	0.00168	0.00169	0.00311	0.0028	0.00164	0.00198	0.0419	0.02439	0.00359
IWB72348	Tdurum_contig5427_314	4B	NA	15.91	1	4B_1	0.12321	0.10767	0.01911	0.08512	0.00601	0.00747	0.00971	0.00077121	0.30869	0.07407	0.00402	-3.89472	-5.57083	-6.86246	-5.79582	-9.25375	-7.13574	-6.85429	-0.11663	0.53281	-0.82878	-1.36888	0.00772	0.00873	0.0178	0.00989	0.0248	0.0221	0.02068	0.03598	0.00358	0.01123	0.02994
IWB17102	D_contig71558_575	4B	NA	74.62	3	4B_3	0.00294	0.14929	0.00617	0.00384	0.01518	0.00096985	0.00275	0.01496	0.26428	0.02442	0.65455	14.499	9.2364	16.113	18.768	14.94	16.284	14.671	0.15535	1.1134	2.0204	0.40773	0.02829	0.00684	0.02363	0.02763	0.01853	0.03298	0.02722	0.01809	0.00418	0.01739	0.00069961
IWB13349	CAP12_c2983_140	4B	NA	76.71	3	4B_3	0.000056381	0.01814	0.02589	0.0038	0.01479	0.00035661	0.00020905	0.00781	0.26256	0.62856	0.62155	19.882	15.387	12.498	18.541	15.562	17.644	18.246	0.17048	1.1707	0.43208	0.47443	0.05274	0.01854	0.01559	0.0277	0.01868	0.03876	0.04208	0.02174	0.00425	0.00079695	0.00085566
IWB7278	BS00022830_51	4B	4BL_6967384	78.96	3	4B_3	0.00064218	0.00277	0.00311	0.00019882	0.01208	0.00015612	0.00010232	0.00135	0.15024	0.09332	0.11702	11.635	14.007	11.561	16.653	11.473	13.457	13.772	0.1483	1.0832	1.0891	1.0912	0.03759	0.0299	0.02761	0.04619	0.01982	0.04357	0.04629	0.03171	0.00703	0.00963	0.00866
IWB23338	Excalibur_c19547_128	4B	NA	78.96	3	4B_3	0.00064097	0.00277	0.00313	0.00020093	0.01214	0.00015808	0.00010415	0.00138	0.15163	0.0942	0.11892	11.638	14.006	11.556	16.642	11.465	13.446	13.757	0.14798	1.0795	1.0862	1.0856	0.03793	0.03011	0.02792	0.04645	0.01987	0.04391	0.04671	0.03178	0.00704	0.00967	0.00878
IWB36159	IACX6482	4B	NA	78.96	3	4B_3	0.00064097	0.00277	0.00313	0.00020093	0.01214	0.00015808	0.00010415	0.00138	0.15163	0.0942	0.11892	11.638	14.006	11.556	16.642	11.465	13.446	13.757	0.14798	1.0795	1.0862	1.0856	0.03793	0.03011	0.02792	0.04645	0.01987	0.04391	0.04671	0.03178	0.00704	0.00967	0.00878
IWB72772	Tdurum_contig61242_161	4B	4BL_6967384	78.96	3	4B_3	0.00064218	0.00277	0.00311	0.00019882	0.01208	0.00015612	0.00010232	0.00135	0.15024	0.09332	0.11702	11.635	14.007	11.561	16.653	11.473	13.457	13.772	0.1483	1.0832	1.0891	1.0912	0.03759	0.0299	0.02761	0.04619	0.01982	0.04357	0.04629	0.03171	0.00703	0.00963	0.00866
IWB43522	Kukri_c28022_54	4B	4BL_7037243	81.72	3	4B_3	0.08397	0.00412	0.00199	0.00218	0.01311	0.00161	0.00067516	0.00496	0.16763	0.04637	0.19564	-5.42406	-12.57811	-11.64514	-13.24666	-10.62551	-10.7298	-11.51467	-0.12368	-0.91059	-1.16988	-0.78265	0.00968	0.0283	0.03099	0.03162	0.01986	0.03086	0.03608	0.02461	0.00652	0.01406	0.0059
IWB72129	Tdurum_contig50861_106	4B	4BL_7035179	86.55	3	4B_3	0.01383	0.02158	0.00193	0.00448	0.01065	0.00254	0.00049785	0.00144	0.85254	0.70664	0.00293	6.7014	8.7434	9.8831	10.533	9.4913	8.9311	10.286	0.123	0.10745	0.19323	1.5478	0.01937	0.01754	0.03049	0.02672	0.02057	0.02754	0.03705	0.03131	0.00011685	0.00048233	0.03157
IWB72130	Tdurum_contig50861_532	4B	4BL_7035179	86.55	3	4B_3	0.01427	0.02633	0.00225	0.00462	0.01281	0.00306	0.00059432	0.00172	0.82542	0.6859	0.00313	6.6703	8.4574	9.7468	10.505	9.2556	8.7684	10.151	0.1211	0.12765	0.2078	1.5385	0.01933	0.01672	0.02999	0.02658	0.01978	0.02685	0.03637	0.03059	0.00016587	0.00056413	0.03122
IWB382	BobWhite_c12593_361	4B	4BL_6990622	90.07	3	4B_3	0.02245	0.01274	0.00173	0.0019	0.01277	0.00184	0.00024326	0.00195	0.45788	0.60108	0.04462	-7.31421	-11.59767	-11.87463	-13.60993	-10.9189	-10.78367	-12.64637	-0.13803	-0.48913	-0.3103	-1.18526	0.01667	0.02081	0.03152	0.03212	0.01981	0.02953	0.04134	0.02966	0.00188	0.00094023	0.01429
IWB17540	D_F5XZDLF01CSICV_77	4D	4DS_2288313	70.59	1	4D_1	0.00758	0.00642	0.00506	0.00695	0.01353	0.00182	0.00278	0.00022618	0.02335	0.01899	0.00023061	-11.5994	-16.32031	-14.17532	-16.11808	-15.06114	-15.20436	-14.64509	-0.24423	-2.29034	-2.08878	-3.34554	0.02271	0.02467	0.02477	0.02402	0.01917	0.02937	0.02712	0.04189	0.01737	0.0189	0.04854
IWB20201	Ex_c23426_1546	5B	5BS_2290844	39.4	1	5B_1	0.27165	0.00167	0.00573	0.00241	0.00040523	0.00098974	0.00151	0.04025	0.78104	0.82895	0.11991	4.4682	17.822	13.263	16.588	19.741	14.088	13.52	0.11447	-0.23699	0.16197	1.2668	0.0039	0.03347	0.02432	0.03045	0.04017	0.03317	0.03101	0.01281	0.00026027	0.00015884	0.00851
IWB23966	Excalibur_c23426_210	5B	5BS_2290844	39.4	1	5B_1	0.27165	0.00167	0.00573	0.00241	0.00040523	0.00098974	0.00151	0.04025	0.78104	0.82895	0.11991	4.4682	17.822	13.263	16.588	19.741	14.088	13.52	0.11447	-0.23699	0.16197	1.2668	0.0039	0.03347	0.02432	0.03045	0.04017	0.03317	0.03101	0.01281	0.00026027	0.00015884	0.00851
IWA2679	IWA2679	5B	NA	39.4	1	5B_1	0.27165	0.00167	0.00573	0.00241	0.00040523	0.00098974	0.00151	0.04025	0.78104	0.82895	0.11991	4.4682	17.822	13.263	16.588	19.741	14.088	13.52	0.11447	-0.23699	0.16197	1.2668	0.0039	0.03347	0.02432	0.03045	0.04017	0.03317	0.03101	0.01281	0.00026027	0.00015884	0.00851
IWA2680	IWA2680	5B	NA	39.4	1	5B_1	0.27165	0.00167	0.00573	0.00241	0.00040523	0.00098974	0.00151	0.04025	0.78104	0.82895	0.11991	4.4682	17.822	13.263	16.588	19.741	14.088	13.52	0.11447	-0.23699	0.16197	1.2668	0.0039	0.03347	0.02432	0.03045	0.04017	0.03317	0.03101	0.01281	0.00026027	0.00015884	0.00851
IWA5403	IWA5403	5B	5BS_2290844	39.4	1	5B_1	0.27165	0.00167	0.00573	0.00241	0.00040523	0.00098974	0.00151	0.04025	0.78104	0.82895	0.11991	4.4682	17.822	13.263	16.588	19.741	14.088	13.52	0.11447	-0.23699	0.16197	1.2668	0.0039	0.03347	0.02432	0.03045	0.04017	0.03317	0.03101	0.01281	0.00026027	0.00015884	0.00851
IWA5404	IWA5404	5B	5BS_2290844	39.4	1	5B_1	0.27165	0.00167	0.00573	0.00241	0.00040523	0.00098974	0.00151	0.04025	0.78104	0.82895	0.11991	4.4682	17.822	13.263	16.588	19.741	14.088	13.52	0.11447	-0.23699	0.16197	1.2668	0.0039	0.03347	0.02432	0.03045	0.04017	0.03317	0.03101	0.01281	0.00026027	0.00015884	0.00851
IWA5548	IWA5548	5B	NA	39.4	1	5B_1	0.27165	0.00167	0.00573	0.00241	0.00040523	0.00098974	0.00151	0.04025	0.78104	0.82895	0.11991	4.4682	17.822	13.263	16.588	19.741	14.088	13.52	0.11447	-0.23699	0.16197	1.2668	0.0039	0.03347	0.02432	0.03045	0.04017	0.03317	0.03101	0.01281	0.00026027	0.00015884	0.00851
IWB49603	Kukri_rep_c113170_88	5B	NA	39.4	1	5B_1	0.27165	0.00167	0.00573	0.00241	0.00040523	0.00098974	0.00151	0.04025	0.78104	0.82895	0.11991	4.4682	17.822	13.263	16.588	19.741	14.088	13.52	0.11447	-0.23699	0.16197	1.2668	0.0039	0.03347	0.02432	0.03045	0.04017	0.03317	0.03101	0.01281	0.00026027	0.00015884	0.00851
IWB39735	Ku_c6193_821	5B	5BL_10794137	49.01	2	5B_2	0.00067131	0.00089892	0.02335	5.9477E-06	0.00207	0.00016948	0.00067751	0.00114	0.16638	0.58337	0.6435	17.169	23.615	14.679	31.005	20.895	20.166	18.064	0.22438	1.4704	0.4993	0.47596	0.03729	0.03695	0.01615	0.06911	0.02999	0.04303	0.03518	0.03257	0.0065	0.00102	0.00075205
IWB9055	BS00063423_51	5B	NA	49.65	2	5B_2	0.43629	0.31413	0.53382	0.63599	0.45524	0.71624	0.48011	0.65883	0.000050814	0.06395	0.42607	2.1894	3.8672	2.033	1.7874	-2.8142	1.0801	2.0889	-0.0171	2.3534	0.93506	-0.41046	0.00194	0.00341	0.00123	0.00074927	0.00176	0.00040104	0.00152	0.00060051	0.05713	0.01199	0.00225
IWB30646	Excalibur_rep_c113786_110	5B	5BL_10903422	119.54	t1	5B_t1	0.00096782	0.03255	0.02053	0.05786	0.25625	0.03578	0.03459	0.22816	0.63016	0.31064	0.19955	9.2483	8.2543	7.5201	7.0554	4.3645	6.2634	6.2672	0.046407	0.284	0.53236	0.67969	0.03542	0.01529	0.01712	0.0119	0.00409	0.01337	0.0136	0.00443	0.00078727	0.00355	0.00579
IWB53861	RAC875_c14078_561	5D	NA	203.88	1	5D_1	0.47066	0.46831	0.93961	0.80471	0.72411	0.79031	0.62175	0.74584	0.00011693	0.04328	0.47212	-2.29504	3.1925	0.27849	1.0321	-1.52285	0.90038	1.6624	0.014253	-2.58023	-1.17076	-0.41775	0.00165	0.00173	0.000017902	0.00019946	0.00038866	0.00021098	0.00072997	0.00032011	0.05154	0.014	0.00183
IWB25025	Excalibur_c30778_271	5D	NA	204.58	1	5D_1	0.47066	0.46831	0.93961	0.96805	0.55427	0.99893	0.78523	0.8857	0.00011693	0.04328	0.47212	-2.29504	3.1925	0.27849	0.16804	-2.567	0.0045498	0.92257	0.0063486	-2.58023	-1.17076	-0.41775	0.00165	0.00173	0.000017902	5.3071E-06	0.00111	5.4732E-09	0.00022608	0.000063672	0.05154	0.014	0.00183
IWA1428	IWA1428	5D	NA	204.58	1	5D_1	0.47066	0.46831	0.93961	0.80471	0.72411	0.79031	0.62175	0.74584	0.00011693	0.04328	0.47212	-2.29504	3.1925	0.27849	1.0321	-1.52285	0.90038	1.6624	0.014253	-2.58023	-1.17076	-0.41775	0.00165	0.00173	0.000017902	0.00019946	0.00038866	0.00021098	0.00072997	0.00032011	0.05154	0.014	0.00183
IWA1429	IWA1429	5D	5DL_4606976	204.58	1	5D_1	0.47066	0.46831	0.93961	0.80471	0.72411	0.79031	0.62175	0.74584	0.00011693	0.04328	0.47212	-2.29504	3.1925	0.27849	1.0321	-1.52285	0.90038	1.6624	0.014253	-2.58023	-1.17076	-0.41775	0.00165	0.00173	0.000017902	0.00019946	0.00038866	0.00021098	0.00072997	0.00032011	0.05154	0.014	0.00183
IWA1431	IWA1431	5D	5DL_4606976	204.58	1	5D_1	0.26962	0.88404	0.77458	0.81528	0.40961	0.68412	0.85145	0.9339	0.00047835	0.03741	0.53065	-3.14411	-0.56965	-0.95155	-0.88449	-3.18428	-1.23873	-0.56727	-0.00328	-2.11125	-1.09387	-0.3304	0.00387	0.000070017	0.0002563	0.00017798	0.00214	0.00049355	0.00010509	0.000020929	0.04242	0.01487	0.00138
IWB60635	RAC875_c8100_163	5D	5DL_4532774	204.58	1	5D_1	0.47066	0.46831	0.93961	0.80471	0.72411	0.79031	0.62175	0.74584	0.00011693	0.04328	0.47212	-2.29504	3.1925	0.27849	1.0321	-1.52285	0.90038	1.6624	0.014253	-2.58023	-1.17076	-0.41775	0.00165	0.00173	0.000017902	0.00019946	0.00038866	0.00021098	0.00072997	0.00032011	0.05154	0.014	0.00183
IWB43173	Kukri_c25727_139	6A	6AS_4380692	25.86	1	6A_1	0.00046037	0.05466	0.02221	0.00855	0.00757	0.00132	0.00559	0.00316	0.41496	0.46911	0.32157	11.435	8.7922	8.6507	11.639	11.965	11.167	9.5578	0.13273	-0.58787	0.45114	0.6425	0.04009	0.0125	0.01663	0.02325	0.02302	0.0318	0.02375	0.02732	0.00227	0.0018	0.00352
IWB45939	Kukri_c49017_75	6A	NA	27.15	1	6A_1	0.00080893	0.0764	0.04237	0.04431	0.0228	0.00528	0.01512	0.00963	0.56226	0.51108	0.43273	10.82	8.1116	7.6731	8.7809	10.148	9.5695	8.2633	0.11433	-0.41844	0.40541	0.49977	0.03621	0.01084	0.0131	0.01374	0.01663	0.02393	0.01814	0.02092	0.00112	0.00147	0.00217
IWB40242	Kukri_c100884_175	6A	NA	48.09	t1	6A_t1	0.00438	0.00446	0.01703	0.00981	0.00080061	0.00049697	0.00055684	0.00328	0.13449	0.84703	0.32326	-8.90874	-12.43462	-8.78977	-10.97074	-14.39561	-11.69146	-11.55426	-0.12945	1.0138	0.11458	-0.59983	0.02627	0.02718	0.01826	0.02226	0.03623	0.03722	0.03674	0.02694	0.00768	0.00012846	0.00347
IWB625.2	BobWhite_c14304_687	6A	NA	100.62	2	6A_2	0.38017	0.69877	0.4999	0.69465	0.34277	0.71707	0.55127	0.68124	0.00022278	0.01239	0.36306	2.191	1.3242	1.9355	1.2962	3.166	0.95701	1.566	-0.01411	1.9705	1.1822	0.42751	0.00245	0.00049844	0.00144	0.0005043	0.00284	0.00039411	0.00107	0.00051263	0.04697	0.0218	0.0029
IWA7764	IWA7764	6A	6AL_5772638	119.64	3	6A_3	0.01556	0.16609	0.11694	0.563	0.85578	0.35924	0.42524	0.60095	0.08949	0.06689	0.00022755	6.9314	5.5314	5.1999	2.2037	-0.70942	2.817	2.4372	0.020855	1.0489	1.0114	2.1193	0.01987	0.007	0.00856	0.0012	0.00011612	0.00282	0.00212	0.00090956	0.01132	0.01286	0.05655
IWB65148	RFL_Contig5885_435	6B	NA	16.76	1	6B_1	0.76781	0.54913	0.80481	0.47781	0.9853	0.97513	0.8887	0.81144	0.00094266	0.05376	0.72119	-1.09872	3.112	1.0551	3.5167	-0.09144	0.12054	0.5382	-0.01199	2.5099	1.2852	0.256	0.00027733	0.0012	0.00019193	0.00167	1.0741E-06	2.9318E-06	0.000059372	0.00017469	0.03788	0.01276	0.00045128
IWB11702	BS00091262_51	6B	6BL_4398818	66.36	3	6B_3	0.35171	0.0081	0.07108	0.00388	0.04117	0.01356	0.01235	0.01144	0.01377	0.002	0.00070202	2.8975	10.914	6.2787	11.628	8.3812	8.1282	8.165	0.1064	1.5035	1.7016	1.859	0.00274	0.02336	0.01023	0.02761	0.01313	0.01831	0.01891	0.0195	0.02052	0.03317	0.04095
IWB65914	TA005016-0827	6B	6BL_4378239	66.36	3	6B_3	0.22447	0.08111	0.08405	0.00304	0.02842	0.03369	0.02333	0.01491	0.00233	0.00050486	0.0077	3.5871	6.9292	5.8121	11.684	8.7512	6.6829	7.0921	0.098954	1.8332	1.8861	1.4594	0.00489	0.01085	0.00983	0.03088	0.01592	0.01434	0.01636	0.01903	0.03281	0.04418	0.02599
IWB14156	CAP7_c524_326	6B	NA	118.99	4	6B_4	0.81388	0.28851	0.70091	0.46077	0.85808	0.5889	0.31984	0.54689	1.4166E-06	0.00046987	0.07614	-0.73117	-4.64005	-1.39247	-3.05773	-0.75453	-1.7965	-3.29315	-0.02609	-3.15945	-2.0145	-1.02572	0.00017514	0.00373	0.00046306	0.00179	0.00010032	0.00087438	0.00299	0.00111	0.08222	0.04281	0.0112
IWB33552.2	GENE-3689_680	6B	NA	118.99	4	6B_4	0.96392	0.27885	0.94053	0.70924	0.89203	0.78035	0.41023	0.68097	5.0471E-06	0.00042535	0.1819	-0.1439	-4.81592	-0.27428	-1.56726	0.58597	-0.94636	-2.7818	-0.01815	-3.08756	-2.07616	-0.79887	6.4836E-06	0.00388	0.000017445	0.00045803	0.000057708	0.00023359	0.00206	0.00052324	0.07407	0.04348	0.00646
IWB50369	Kukri_rep_c79491_139	6B	NA	118.99	4	6B_4	0.75211	0.18936	0.60177	0.46027	0.71926	0.48695	0.22842	0.43884	5.0698E-06	0.00024724	0.06883	-0.97267	-5.67907	-1.8753	-3.03706	-1.5043	-2.29302	-3.95728	-0.03328	-2.99242	-2.0944	-1.05532	0.00031491	0.00568	0.00085426	0.00178	0.00041116	0.00145	0.00438	0.00182	0.07249	0.04687	0.01173
IWB5885.2	BS00003744_51	6B	6BL_4276049	119.4	4	6B_4	0.70543	0.48958	0.87924	0.98282	0.91061	0.97172	0.58127	0.88944	0.00004527	0.00243	0.35679	1.1932	-3.04406	0.55375	-0.08958	0.47959	0.11913	-1.843	-0.00605	-2.72051	-1.76254	-0.54426	0.00045524	0.00158	0.000073272	1.5375E-06	0.000040424	3.8032E-06	0.00092625	0.00006009	0.05894	0.03234	0.00308
IWB6474	BS00011795_51	6B	NA	119.73	4	6B_4	0.89035	0.72981	0.61586	0.52247	0.54233	0.55594	0.50796	0.24785	0.00126	0.000087763	0.21854	0.42653	1.4931	-1.84032	-2.74312	-2.61143	-1.97907	-2.2184	-0.05092	2.0962	2.2683	0.70867	0.000060375	0.00039646	0.00079743	0.00137	0.00118	0.00105	0.00133	0.00412	0.03608	0.0555	0.00538
IWB24757	Excalibur_c28759_914	6B	NA	119.73	4	6B_4	0.9269	0.90747	0.48551	0.40603	0.43576	0.41391	0.40344	0.18805	0.00345	0.00029531	0.29319	-0.28206	0.49855	-2.54021	-3.53504	-3.31306	-2.72561	-2.77705	-0.05739	1.8788	2.0686	0.59797	0.000026941	0.000045146	0.00156	0.00233	0.00194	0.00203	0.00214	0.00541	0.0296	0.04731	0.00392
IWB45581	Kukri_c45876_157	6B	6BL_4324034	120.61	4	6B_4	0.84594	0.81654	0.89011	0.45807	0.56094	0.78173	0.84867	0.46064	0.00033329	0.00015917	0.47347	0.46816	-0.76703	0.38544	2.3907	1.9194	0.71978	0.49493	0.025311	-1.8558	-1.72247	-0.32977	0.00011998	0.00017757	0.000060556	0.00182	0.00109	0.00023129	0.00011019	0.00168	0.04447	0.05094	0.00183
IWB46893	Kukri_c60966_205	6B	6BL_4299368	120.61	4	6B_4	0.86822	0.48869	0.6318	0.41006	0.79702	0.75249	0.37029	0.43926	0.00031738	0.02854	0.02987	0.37389	2.1446	1.254	2.487	0.78573	0.76362	2.1611	0.024416	1.7115	0.91869	0.91776	0.000089207	0.00163	0.00073159	0.00229	0.00020971	0.00030312	0.00245	0.00184	0.04568	0.01694	0.01681
IWB36248	IACX7844	6B	NA	121.85	4	6B_4	0.41875	0.23712	0.79943	0.13344	0.99865	0.53521	0.49779	0.36693	0.00024363	0.00114	0.07697	2.8436	5.9533	1.0646	7.2531	-0.00818	2.3804	2.5908	0.045081	2.894	2.2955	1.2138	0.00207	0.00461	0.00020112	0.00736	9.2931E-09	0.00115	0.00138	0.00247	0.04663	0.03671	0.01104
IWB44802	Kukri_c38459_501	6B	6BL_1018307	121.85	4	6B_4	0.74684	0.93658	0.86913	0.39163	0.80591	0.94247	0.65496	0.50301	0.0004534	0.07566	0.01025	-0.7177	0.24289	-0.42536	2.5421	0.74183	-0.17269	1.0649	0.020909	1.65	0.73631	1.0706	0.00034291	0.000021861	0.000088516	0.0025	0.00019494	0.000016168	0.00061984	0.0014	0.04449	0.01129	0.02383
IWB48548	Kukri_c9940_695	6B	6BL_1018307	121.9	4	6B_4	0.77654	0.83103	0.97908	0.3158	0.73377	0.95771	0.56956	0.41611	0.00081135	0.07379	0.00881	-0.62864	0.64887	-0.06743	2.966	1.0233	0.12648	1.3511	0.025317	1.569	0.7388	1.0888	0.00026201	0.00015562	2.2213E-06	0.0034	0.0003712	8.6492E-06	0.00099553	0.00204	0.0398	0.01131	0.02446
IWB28880	Excalibur_c78493_305	6B	6BL_4343557	122.09	4	6B_4	0.45253	0.99638	0.66833	0.47658	0.84149	0.78191	0.79719	0.57681	0.00075022	0.14478	0.01291	-1.67266	-0.01386	-1.10742	2.1146	0.60457	-0.66364	0.61343	0.017458	1.59	0.60568	1.0408	0.00186	6.8868E-08	0.00058968	0.00169	0.00012724	0.00023445	0.00020259	0.00096124	0.03961	0.00753	0.02203
IWB465	BobWhite_c13202_462	6B	NA	122.92	4	6B_4	0.80306	0.22143	0.6722	0.52943	0.74071	0.54429	0.27217	0.5256	1.8711E-06	0.00030753	0.10434	-0.77306	-5.33043	-1.53106	-2.60196	-1.39344	-2.01119	-3.62714	-0.02742	-3.15216	-2.07448	-0.94772	0.00019655	0.00494	0.00056287	0.0013	0.00034854	0.0011	0.00365	0.00123	0.08038	0.0455	0.00943
IWB3292	BobWhite_c43263_180	6B	6BL_4278271	122.92	4	6B_4	0.36564	0.16942	0.67471	0.57728	0.57655	0.43516	0.16869	0.51162	6.0226E-07	0.00020473	0.08838	-2.92911	-6.29385	-1.58472	-2.40253	-2.43953	-2.68165	-4.70162	-0.02908	-3.426	-2.21966	-1.03079	0.00259	0.00623	0.00055305	0.00102	0.00099216	0.00182	0.00573	0.00132	0.08844	0.04823	0.01039
IWB3554.2	BobWhite_c47040_305	6B	NA	122.92	4	6B_4	0.60104	0.18853	0.84429	0.71685	0.73274	0.59175	0.22586	0.53052	5.8926E-06	0.00066785	0.31793	-1.67973	-5.91848	-0.72889	-1.53308	-1.48397	-1.82905	-4.10804	-0.02767	-3.0852	-2.01608	-0.60001	0.00088338	0.00579	0.00012356	0.0004366	0.00037712	0.00087735	0.00454	0.00124	0.07487	0.04182	0.0037
IWB22314	Excalibur_c13714_490	6B	NA	122.92	4	6B_4	0.44794	0.21417	0.87919	0.50466	0.83133	0.53577	0.25376	0.45287	9.0005E-06	0.00054595	0.04507	-2.48863	-5.76998	-0.58159	-2.92416	-0.94567	-2.16197	-3.96424	-0.03399	-3.09922	-2.10417	-1.24171	0.00182	0.00508	0.000072013	0.00145	0.00014143	0.00114	0.00391	0.00171	0.06843	0.04157	0.01418
IWB27572	Excalibur_c55484_272	6B	6BL_4279479	122.92	4	6B_4	0.73635	0.20025	0.78659	0.5171	0.9996	0.59142	0.30957	0.57503	1.8091E-06	0.00036072	0.07968	-1.03535	-5.53418	-0.97132	-2.65966	0.0020974	-1.7677	-3.33248	-0.02406	-3.12952	-2.03283	-1.01484	0.00036143	0.00545	0.00023123	0.00139	8.6458E-10	0.00087078	0.00316	0.00097711	0.08185	0.04535	0.01108
IWB45107	Kukri_c41157_433	6B	6BL_4294164	122.92	4	6B_4	0.60314	0.18833	0.93358	0.49341	0.90894	0.5751	0.28054	0.4124	0.000014186	0.00084747	0.07893	-1.62603	-5.79777	-0.30433	-2.8598	-0.48639	-1.87557	-3.59535	-0.03573	-2.89546	-1.93671	-1.03792	0.00085285	0.0057	0.000021651	0.00153	0.000040781	0.00093705	0.0035	0.00204	0.06531	0.03867	0.01088
IWB47789	Kukri_c79048_87	6B	NA	122.92	4	6B_4	0.60314	0.18833	0.93358	0.49341	0.90894	0.5751	0.28054	0.4124	0.000014186	0.00084747	0.07893	-1.62603	-5.79777	-0.30433	-2.8598	-0.48639	-1.87557	-3.59535	-0.03573	-2.89546	-1.93671	-1.03792	0.00085285	0.0057	0.000021651	0.00153	0.000040781	0.00093705	0.0035	0.00204	0.06531	0.03867	0.01088
IWB54634	RAC875_c1823_2415	6B	NA	122.92	4	6B_4	0.72993	0.18189	0.72483	0.4678	0.96977	0.55041	0.27783	0.49308	3.8284E-06	0.00023302	0.04948	-1.05407	-5.72253	-1.25355	-2.96094	-0.1573	-1.9546	-3.53804	-0.02925	-3.00336	-2.08467	-1.12957	0.00037609	0.00587	0.00038682	0.00172	4.4815E-06	0.00106	0.00355	0.00143	0.07432	0.04725	0.01362
IWB54808	RAC875_c1927_530	6B	NA	122.92	4	6B_4	0.48199	0.28158	0.78858	0.46113	0.73036	0.52531	0.26945	0.48583	9.0005E-06	0.00088045	0.04507	-2.36541	-5.14958	-1.05302	-3.31397	-1.5683	-2.27066	-3.92718	-0.03229	-3.09922	-2.048	-1.24171	0.00156	0.00383	0.00022489	0.00178	0.00037247	0.0012	0.00367	0.00148	0.06843	0.03857	0.01418
IWB55362	RAC875_c2254_1091	6B	NA	122.92	4	6B_4	0.60017	0.18233	0.93358	0.49341	0.92647	0.57288	0.27948	0.4148	0.000017394	0.00109	0.08081	-1.64065	-5.87996	-0.30433	-2.8598	-0.39256	-1.88744	-3.60509	-0.03555	-2.86622	-1.89565	-1.03189	0.00086749	0.00586	0.000021651	0.00153	0.000026632	0.00094801	0.00351	0.00202	0.06457	0.03773	0.01075
IWB55960	RAC875_c2666_368	6B	NA	122.92	4	6B_4	0.44794	0.21417	0.87919	0.50466	0.83133	0.53577	0.25376	0.45287	9.0005E-06	0.00054595	0.04507	-2.48863	-5.76998	-0.58159	-2.92416	-0.94567	-2.16197	-3.96424	-0.03399	-3.09922	-2.10417	-1.24171	0.00182	0.00508	0.000072013	0.00145	0.00014143	0.00114	0.00391	0.00171	0.06843	0.04157	0.01418
IWB56185	RAC875_c28319_522	6B	NA	122.92	4	6B_4	0.94724	0.31082	0.99539	0.73055	0.91029	0.81479	0.52619	0.84918	0.00033703	0.00187	0.12506	-0.19504	-4.17753	0.019821	-1.3487	0.44953	-0.7387	-1.98808	-0.00778	-2.21917	-1.68808	-0.84249	0.00001401	0.00346	1.0637E-07	0.00039479	0.000041024	0.00016773	0.00124	0.00011228	0.04529	0.03423	0.00861
IWB56291	RAC875_c2910_3886	6B	6BL_4398420	122.92	4	6B_4	0.46099	0.22054	0.73257	0.49016	0.57241	0.46426	0.20032	0.39451	0.000011943	0.00058067	0.06234	-2.44166	-5.75374	-1.32113	-3.05435	-2.53007	-2.57756	-4.48746	-0.03886	-3.08735	-2.11428	-1.16588	0.00172	0.00494	0.000366	0.00156	0.00101	0.0016	0.00495	0.0022	0.06658	0.04119	0.01235
IWB56292	RAC875_c2910_5278	6B	NA	122.92	4	6B_4	0.50793	0.26333	0.82406	0.57651	0.59692	0.53069	0.24863	0.48833	3.8344E-06	0.00073144	0.10297	-2.21136	-5.30587	-0.86735	-2.49154	-2.38946	-2.224	-4.07056	-0.03184	-3.29127	-2.09205	-1.02816	0.00139	0.00413	0.00015517	0.00102	0.00088972	0.00118	0.00402	0.00147	0.07532	0.03974	0.00951
IWB60360	RAC875_c74902_153	6B	6BL_4373817	122.92	4	6B_4	0.50488	0.33265	0.80237	0.52906	0.60146	0.49828	0.24946	0.50965	0.0005668	0.07547	0.22548	-2.04248	-4.23504	-0.90768	-2.61457	-2.1824	-2.21908	-3.758	-0.02813	-2.18316	-0.99236	-0.68817	0.0014	0.0031	0.00019586	0.0013	0.00085519	0.00137	0.00399	0.00132	0.04067	0.01086	0.00516
IWB60361	RAC875_c74902_63	6B	NA	122.92	4	6B_4	0.51939	0.28641	0.98972	0.69486	0.75737	0.57922	0.30432	0.64621	0.00028254	0.06227	0.30528	-1.96375	-4.63419	-0.04652	-1.62056	-1.28387	-1.80696	-3.33205	-0.01946	-2.31426	-1.03422	-0.58518	0.00131	0.00375	5.1918E-07	0.00050356	0.00029764	0.00091903	0.00318	0.00064215	0.04577	0.01193	0.00373
IWB60750	RAC875_c83911_52	6B	NA	122.92	4	6B_4	0.72797	0.19954	0.78576	0.50605	0.97485	0.58011	0.30532	0.56944	1.8091E-06	0.00035691	0.07743	-1.07014	-5.54588	-0.97564	-2.73142	-0.1318	-1.82289	-3.36374	-0.02442	-3.12952	-2.03481	-1.02268	0.00038603	0.00548	0.00023318	0.00147	3.1379E-06	0.0009258	0.00322	0.00101	0.08185	0.04543	0.01129
IWB61365	RAC875_rep_c104197_411	6B	6BL_3748878	122.92	4	6B_4	0.77959	0.21246	0.80057	0.5369	0.99484	0.61103	0.32747	0.58472	1.4166E-06	0.00028908	0.07614	-0.85996	-5.38365	-0.90564	-2.53277	-0.02699	-1.67384	-3.2092	-0.02343	-3.15945	-2.06509	-1.02572	0.00024744	0.00513	0.00019965	0.00125	1.305E-07	0.00077419	0.0029	0.00091297	0.08222	0.04589	0.0112
IWB73469	Tdurum_contig8030_335	6B	6BL_4266248	122.92	4	6B_4	0.90096	0.33501	0.89029	0.80499	0.97287	0.74952	0.48259	0.75578	0.000036497	0.00026678	0.10317	-0.36097	-3.93023	-0.46582	-0.95446	-0.13395	-0.99264	-2.17245	-0.01258	-2.61025	-2.01866	-0.91327	0.000049923	0.00313	0.00006075	0.0002019	3.6815E-06	0.00031145	0.00152	0.00030407	0.06076	0.04787	0.00966
IWB60067	RAC875_c67063_703	7A	7AS_4171555	125.47	3	7A_3	0.00095872	0.02898	0.51911	0.09274	0.03239	0.01249	0.02012	0.21275	0.5439	0.73379	0.09206	10.974	9.5748	2.3807	7.1784	9.2533	8.4896	7.8304	0.054159	0.38724	0.19268	0.99509	0.03501	0.01593	0.00129	0.00944	0.0144	0.01882	0.01635	0.00473	0.00124	0.00039713	0.00997
IWB60	BobWhite_c10448_80	7B	7BS_3099304	58.17	1	7B_1	0.39492	0.00052036	0.05057	0.00756	0.20253	0.01615	0.02614	0.0038	0.51554	0.04758	0.45669	2.9735	16.543	7.7171	12.736	5.9132	8.7365	8.0156	0.13576	0.45504	1.2351	0.47949	0.0023	0.04048	0.01202	0.02352	0.00512	0.01739	0.01492	0.02574	0.00144	0.01346	0.00195
IWB39492	Ku_c46689_1653	7B	7BS_3168118	58.17	1	7B_1	0.42303	0.18853	0.00061097	0.04668	0.02323	0.02131	0.03898	0.00737	0.50028	0.00403	0.97037	2.6388	6.0463	13.241	9.0846	10.17	8.1566	7.2541	0.12221	0.44972	1.7636	-0.02218	0.00202	0.00569	0.03726	0.01297	0.01617	0.0159	0.01283	0.0219	0.00152	0.02855	4.8214E-06
IWB5875	BS00003726_51	7B	NA	58.63	1	7B_1	0.30777	0.0003601	0.04496	0.00924	0.25566	0.01567	0.02535	0.00251	0.40454	0.06608	0.35323	3.5189	16.807	7.8185	12.239	5.2052	8.6729	7.9628	0.14007	0.57643	1.131	0.58774	0.00329	0.0428	0.01267	0.02233	0.00411	0.01754	0.01507	0.02799	0.00237	0.01166	0.00304
IWB68484	Tdurum_contig15991_260	7B	7BS_3079273	66.62	2	7B_2	0.78804	0.33989	0.18915	0.9275	0.25004	0.61541	0.79675	0.62595	0.08723	0.00012249	0.72956	1.249	-6.2909	7.412	-0.60609	7.5186	2.5031	1.2777	0.031754	2.0129	4.0574	-0.36655	0.00023031	0.00303	0.00545	0.000027021	0.00416	0.00075769	0.0001997	0.00072406	0.00999	0.05205	0.00042044
IWB28367	Excalibur_c6542_1171	7B	NA	69.39	2	7B_2	0.71226	0.39263	0.16072	0.9275	0.18426	0.53297	0.70141	0.603	0.08723	0.00012249	0.72956	1.7557	-5.79049	8.1412	-0.60609	8.9021	3.1772	1.9448	0.034608	2.0129	4.0574	-0.36655	0.00043381	0.00243	0.00622	0.000027021	0.00555	0.00117	0.00044312	0.0008244	0.00999	0.05205	0.00042044
IWB61733	RAC875_rep_c107786_171	7B	NA	69.93	2	7B_2	0.72659	0.38393	0.16729	0.92217	0.19111	0.54934	0.718	0.62147	0.09208	0.00013765	0.7187	1.6643	-5.89757	8.0144	-0.65076	8.7638	3.0508	1.8315	0.032851	1.982	4.0254	-0.38184	0.00038713	0.0025	0.00596	0.000031089	0.00534	0.00107	0.00039072	0.00073854	0.00965	0.05077	0.00045545
IWB61734	RAC875_rep_c107786_249	7B	NA	69.93	2	7B_2	0.72694	0.383	0.16786	0.92027	0.19168	0.55082	0.71996	0.62424	0.09295	0.00013915	0.71428	1.6621	-5.90912	8.0036	-0.66673	8.7525	3.0395	1.8182	0.032592	1.9767	4.0227	-0.38812	0.00038938	0.00253	0.006	0.000032935	0.00539	0.00107	0.00038987	0.0007387	0.00969	0.05117	0.0004811
IWB68814	Tdurum_contig19526_331	7B	7BS_3155151	69.93	2	7B_2	0.72659	0.38393	0.16729	0.92217	0.19111	0.54934	0.718	0.62147	0.09208	0.00013765	0.7187	1.6643	-5.89757	8.0144	-0.65076	8.7638	3.0508	1.8315	0.032851	1.982	4.0254	-0.38184	0.00038713	0.0025	0.00596	0.000031089	0.00534	0.00107	0.00039072	0.00073854	0.00965	0.05077	0.00045545
IWB73957	Tdurum_contig9619_68	7B	NA	69.93	2	7B_2	0.72659	0.38393	0.16729	0.92217	0.19111	0.54934	0.718	0.62147	0.09208	0.00013765	0.7187	1.6643	-5.89757	8.0144	-0.65076	8.7638	3.0508	1.8315	0.032851	1.982	4.0254	-0.38184	0.00038713	0.0025	0.00596	0.000031089	0.00534	0.00107	0.00039072	0.00073854	0.00965	0.05077	0.00045545
IWB73956	Tdurum_contig9619_123	7B	7BS_3124780	70.14	2	7B_2	0.72659	0.38393	0.16729	0.92217	0.19111	0.54934	0.718	0.62147	0.09208	0.00013765	0.7187	1.6643	-5.89757	8.0144	-0.65076	8.7638	3.0508	1.8315	0.032851	1.982	4.0254	-0.38184	0.00038713	0.0025	0.00596	0.000031089	0.00534	0.00107	0.00039072	0.00073854	0.00965	0.05077	0.00045545
IWB65104	RFL_Contig5734_2039	7B	7BS_3079273	71.33	2	7B_2	0.72659	0.38393	0.16729	0.92217	0.19111	0.54934	0.718	0.62147	0.09208	0.00013765	0.7187	1.6643	-5.89757	8.0144	-0.65076	8.7638	3.0508	1.8315	0.032851	1.982	4.0254	-0.38184	0.00038713	0.0025	0.00596	0.000031089	0.00534	0.00107	0.00039072	0.00073854	0.00965	0.05077	0.00045545
IWB74621	tplb0037a14_531	7B	NA	73.79	t1	7B_t1	0.04732	0.01465	0.01592	0.02769	0.0095	0.00388	0.00253	0.0005598	0.31749	0.1335	0.14759	5.6739	9.648	8.0796	8.5656	10.178	8.9601	9.373	0.14238	0.6073	0.81388	0.79678	0.01252	0.01994	0.01833	0.01592	0.02149	0.02517	0.0277	0.03671	0.00339	0.00779	0.00738
IWA306	IWA306	7B	7BL_6747122	76.31	3	7B_3	0.78402	0.69201	0.65283	0.67883	0.56617	0.80695	0.62034	0.77201	0.00020895	0.47868	0.96479	1.1428	2.289	-2.23915	2.4136	-3.17197	-1.06431	2.1507	-0.01654	3.1635	0.5443	0.034188	0.00023772	0.00052337	0.00064471	0.00056771	0.00104	0.00018037	0.00074122	0.0002571	0.04824	0.00176	6.8304E-06
IWA3437	IWA3437	7B	7BL_6545191	76.31	3	7B_3	0.73425	0.64849	0.6728	0.64763	0.58912	0.88907	0.52324	0.59046	0.00072931	0.97669	0.97066	1.4539	2.6351	-2.10238	2.665	-3.02734	-0.62144	2.8344	-0.03138	2.9452	0.02304	-0.02895	0.00036456	0.00069982	0.00057024	0.00069981	0.00093043	0.00005925	0.00124	0.00088604	0.0395	2.9711E-06	4.7517E-06
IWB22270	Excalibur_c13444_235	7B	7BL_6747257	89.13	t2	7B_t2	0.01897	0.00954	0.00354	0.06267	0.00060031	0.0026	0.00448	0.00374	0.81043	0.55867	0.24999	6.184	9.3767	8.8173	6.3921	12.128	8.3736	7.8462	0.10417	0.13097	0.28245	0.55759	0.01787	0.0231	0.02788	0.0119	0.03917	0.02838	0.02536	0.02652	0.0001977	0.0012	0.00478
IWB58429	RAC875_c4834_694	7B	7BL_6747257	89.13	t2	7B_t2	0.04165	0.02862	0.00778	0.14569	0.00091851	0.00705	0.01468	0.01302	0.92917	0.7347	0.62762	5.4645	7.987	8.1084	5.0701	11.81	7.5896	6.8222	0.090352	0.049217	0.167	0.23998	0.01345	0.01647	0.02289	0.00718	0.03546	0.0225	0.01851	0.01926	0.000027332	0.00040081	0.00084812
IWB64015	RFL_Contig2647_624	7B	7BL_6699942	166.99	4	7B_4	0.00018943	0.00025824	0.00079323	0.00142	0.00235	0.00050319	0.00166	0.00636	0.10344	0.21712	0.23084	11.134	15.201	11.578	12.692	12.297	10.87	9.7533	0.11024	1.0056	0.67403	0.67347	0.04563	0.04541	0.0363	0.03426	0.02988	0.03732	0.03065	0.0235	0.00927	0.00526	0.00523
cslv34	cslv34	7D	csLv34	30	1	7D_1	0.000081568	0.00755	0.02146	0.17854	0.03146	0.00351	0.00203	0.11354	0.1961	0.03218	0.99985	10.435	9.712	6.9667	4.7292	7.5699	8.1425	8.5577	0.056514	-0.69101	-1.02485	-0.000089069	0.06709	0.02916	0.02219	0.00733	0.01802	0.0321	0.03583	0.00904	0.00655	0.01796	2.961E-10
IWB50776.2	Ra_c105310_660	7D	NA	169.51	2	7D_2	0.00286	0.01146	0.05491	0.19494	0.00065299	0.00291	0.00391	0.02316	0.63313	0.61517	0.12834	10.032	11.621	7.4629	5.7396	15.601	10.515	10.115	0.10307	-0.32669	0.30105	0.94027	0.02854	0.02141	0.01172	0.00554	0.03741	0.02699	0.02548	0.01585	0.00077939	0.00087042	0.00826
