# Supplementary material for: Genome Wide Association Study of Seedling and Adult Plant Leaf Rust Resistance in Elite Spring Wheat Breeding Lines
Source: PLoS One. 2016 Feb 5;11(2):e0148671. doi: 10.1371/journal.pone.0148671 (PMC4744023; doi:10.1371/journal.pone.0148671)
Supplement: S3 Table — (XLSX) [file pone.0148671.s008.xlsx]

## Sheet: Sheet1
Marker	SNP.ID	Chr	Pos	chr.num	Markereffect	p-value
RAC875_rep_c111911_116	IWB62099	1A	59.6995	1	-0.11958	0
wsnp_Ex_c3142_5808713	IWA3339	1A	70.1018	1	0.93416	0
Excalibur_c29605_535	IWB24863	1A	93.6105	1	-0.71869	0
BobWhite_c31322_391	IWB2446	1A	134.546	1	0.25853	0
BS00022514_51	IWB7128	1A	149.819	1	-3.52536	0
Tdurum_contig50667_306	IWB72107	1B	43.8584	2	0.19461	0
Excalibur_c6497_535	IWB28335	1B	64.8557	2	-0.53476	0
Excalibur_c14911_466	IWB22507	1B	83.4694	2	2.02883	0
BS00064349_51	IWB9256	1B	95.487	2	-1.91333	0
wsnp_Ex_c41553_48351921	IWA3783	1B	132.134	2	0.56119	0
Excalibur_c35888_208	IWB25646	1B	141.825	2	0.58757	1e-07
RAC875_c5544_725	IWB59115	1D	3.50177	3	0.53038	0
D_GBUVHFX01ANH44_230	IWB18554	1D	67.7153	3	-0.09597	0
BS00022027_51	IWB6869	1D	67.7153	3	-2.43042	0
BS00022188_51	IWB6958	1D	132.271	3	1.98906	1e-07
RAC875_c68124_105	IWB60158	1D	158.699	3	0.22598	0
tplb0034e07_1581	IWB74529	2A	20.1382	4	-1.79311	0
BS00022903_51	IWB7315	2A	109.199	4	-2.50231	0
BobWhite_c16923_64	IWB973	2A	125.331	4	-0.10853	0
Tdurum_contig93508_119	IWB73878	2A	139.482	4	3.44783	0
RAC875_c5577_1682	IWB59140	2B	20.21	5	-1.43359	0
RFL_Contig996_818	IWB65327	2B	82.4677	5	4.14155	0
IAAV3789	IWB34771	2B	90.9714	5	-1.59069	0
wsnp_Ex_c17538_26261053	IWA2225	2B	100.205	5	-0.52883	1e-07
BobWhite_c1472_59	IWB692	2B	114.817	5	4.06623	0
Kukri_rep_c95118_467	IWB50532	2B	147.47	5	-1.31704	0
Kukri_rep_c102899_426	IWB48818	2D	6.93743	6	0.41861	0
BobWhite_c16655_421	IWB943	2D	38.2694	6	0.09029	0
wsnp_Ex_rep_c66522_64795143	IWA5252	2D	61.6474	6	-0.68545	6e-07
D_GB5Y7FA02F14MQ_404	IWB18044	2D	82.914	6	0.98559	0
Excalibur_c60164_137	IWB27942.2	2D	85.0664	6	0.92295	0
RAC875_c55313_89	IWB59109	3A	79.8009	7	1.62474	0
BS00033658_51	IWB7938	3A	86.5224	7	-0.76247	6e-07
wsnp_BE494474A_Ta_2_2	IWA249	3A	88.0168	7	0.63478	3e-07
RAC875_c15003_377	IWB54042	3A	122.682	7	3.95077	0
BS00081610_51	IWB11200	3A	123.006	7	3.22378	0
wsnp_Ex_c1533_2930233	IWA2008	3A	130.173	7	-0.36544	0
BS00067228_51	IWB9995	3A	141.858	7	4.43908	1e-07
BobWhite_c2069_1096	IWB1428	3B	9.69889	8	-0.73371	0
wsnp_Ex_rep_c67625_66279491	IWA5426	3B	20.668	8	1.58572	0
BobWhite_c28090_175	IWB2169	3B	37.6404	8	-0.05037	0
JD_c49675_408	IWB37541	3B	62.3114	8	-1.40115	0
Excalibur_c57658_54	IWB27739	3B	72.0178	8	-2.62689	0
IACX3426	IWB35924	3B	80.129	8	-0.7716	0
BS00067515_51	IWB10067	3B	139.618	8	-0.1858	0
tplb0043c20_1046	IWB74764.2	3D	18.7544	9	-0.53296	5e-07
RAC875_c494_436	IWB58554	3D	86.3082	9	-0.51992	0
D_contig26387_456	IWB16273	3D	93.779	9	1.85	0
IAAV5582	IWB35051	3D	140.626	9	-0.45997	0
D_contig36160_443	IWB16679	3D	149.003	9	-1.09957	0
RAC875_c58868_397	IWB59410	4A	37.0531	10	-3.24363	0
IAAV3080	IWB34660	4A	63.5306	10	-1.66422	0
Excalibur_c25699_113	IWB24360	4A	87.3743	10	-1.2293	0
Tdurum_contig42638_531	IWB71319	4A	150.713	10	1.90308	0
Kukri_c22602_819	IWB42677	4A	154.298	10	4.86917	0
Kukri_c3866_196	IWB44829	4A	154.298	10	-3.73637	5e-07
wsnp_Ku_c12399_20037334	IWA6457	4B	6.77565	11	0.44561	0
RAC875_c94519_419	IWB61098	4B	15.9127	11	-1.26412	0
Tdurum_contig29104_533	IWB69708	4B	45.7194	11	-3.27225	0
Tdurum_contig50861_106	IWB72129	4B	86.5549	11	0.88044	0
Kukri_c18722_56	IWB42023	4B	91.7232	11	0.84293	0
Tdurum_contig60051_169	IWB72706.2	4D	128.896	12	2.98628	0
CAP11_c896_88	IWB13079	4D	170.428	12	-0.80189	0
Excalibur_rep_c104815_1181	IWB30060	5A	13.8511	13	3.13739	1e-07
BobWhite_c17440_130	IWB1040	5A	47.9885	13	1.39402	0
Ra_c9938_1299	IWB52863	5A	56.4849	13	2.62487	3e-07
wsnp_Ex_c49211_53875575	IWA4051	5A	64.6238	13	-0.94253	0
Kukri_c108256_381	IWB40443	5A	106.145	13	2.38389	0
BS00107823_51	IWB12333	5A	137.884	13	-0.25837	0
BS00063769_51	IWB9125	5B	34.9705	14	2.93722	0
Kukri_c805_325	IWB47848	5B	58.2402	14	-0.25011	7e-07
wsnp_Ex_c1838_3461594	IWA2306	5B	93.436	14	3.18651	0
RAC875_c28667_516	IWB56225	5B	100.305	14	0.10853	0
wsnp_Ex_c3874_7036132	IWA3658	5B	173.333	14	0.96806	0
Ra_c27043_437	IWB51648	5D	127.64	15	-0.75085	0
RAC875_rep_c106365_360	IWB61584.2	5D	136.83	15	-3.76173	0
RFL_Contig1622_1259	IWB63694	6A	25.3139	16	1.34577	0
RAC875_c62325_320	IWB59681	6A	40.5205	16	-2.67434	0
BobWhite_c4872_97	IWB3692	6A	65.3314	16	0.39925	8e-07
CAP12_c118_95	IWB13180	6A	84.1122	16	3.10311	0
IACX5481	IWB35994	6A	133.738	16	1.79322	1e-07
RFL_Contig5885_435	IWB65148	6B	16.7632	17	-2.60725	0
wsnp_Ex_c4815_8597064	IWA4010	6B	33.7548	17	3.8822	4e-07
Tdurum_contig71266_87	IWB73193	6B	64.8948	17	0.82829	0
BobWhite_c42745_221	IWB3263	6B	66.3969	17	-0.74869	0
wsnp_CAP8_rep_c4776_2319078	IWA1233	6B	118.991	17	-1.47892	0
Excalibur_c1991_1504	IWB23399	6D	20.4046	18	3.31147	0
BS00021881_51	IWB6782	6D	98.108	18	2.5774	0
wsnp_Ex_c4894_8723248	IWA4042	6D	98.5547	18	-0.94298	0
Kukri_c15594_386	IWB41409	7A	122.897	19	2.48943	1e-07
BS00047691_51	IWB8472	7A	125.829	19	2.34689	0
RAC875_rep_c91778_96	IWB63300.2	7A	126.404	19	-2.41053	0
BS00035807_51	IWB8028	7A	135.538	19	3.09208	0
RAC875_rep_c105769_150	IWB61498	7A	148.431	19	-1.29915	0
wsnp_Ex_c9909_16316813	IWA4977	7B	53.224	20	0.30572	2e-07
Kukri_c22645_255	IWB42688.2	7B	77.1654	20	-0.85085	0
BobWhite_c5961_849	IWB4041	7B	81.7632	20	2.34009	0
Kukri_c12490_766	IWB40832	7B	89.8249	20	-2.22575	1e-07
BobWhite_c19752_293	IWB1307	7B	140.9	20	1.18083	0
Kukri_c9068_691	IWB48220	7B	148.652	20	1.52824	0
RAC875_c6562_745	IWB59961	7B	171.11	20	-1.20828	1e-07
BS00027514_51	IWB7658.2	7D	26.2016	21	3.27069	0
RAC875_c13942_2973	IWB53819	7D	111.209	21	-0.67089	0
RAC875_c16624_970	IWB54325	7D	133.184	21	2.59794	0
RAC875_rep_c70325_345	IWB62672	7D	143.677	21	-0.35757	5e-07
IAAV5907	IWB35112	7D	157.178	21	3.11986	0
Excalibur_c64848_1214	IWB28327	7D	206.745	21	1.4482	0
