# Supplementary material for: Genome Wide Association Study of Seedling and Adult Plant Leaf Rust Resistance in Elite Spring Wheat Breeding Lines
Source: PLoS One. 2016 Feb 5;11(2):e0148671. doi: 10.1371/journal.pone.0148671 (PMC4744023; doi:10.1371/journal.pone.0148671)
Supplement: S4 Table — (XLSX) [file pone.0148671.s009.xlsx]

## Sheet: Sheet1
taxa	lr.sev	lr.coi	lr.it	Race1.num	CA1.2.num	Field.Mix.num
04S0198-16	5.51	0.4	0.24	0	0	1.67
ADA	7.29	4.84	0.6	NA	0.67	6
BROGAN	6.11	2.29	0.38	0	0	2.75
ESTANZUELA_BENTEVEO	1.22	-1.86	0.27	0	0	2
FIREBALL	11.24	9.8	0.6	0	0	9
FUIJAN5114-3	10.54	4.99	0.47	0.67	0.67	5
GRANITE	21.11	11.02	0.48	0	0	1.67
INIA_BOYERO	1.11	-0.5	0.3	0	0	1.67
INIA_DON_ALBERTO	1.51	-0.35	0.3	0	0	9
INIA_GARZA	-5.78	-4.55	0.21	0	0	6
JENNA	11.51	5.02	0.39	0	0	3
MN02072-7	2.51	0.18	0.3	0	0	NA
MN05209	0.91	-0.24	0.29	0.67	1.5	6
MN06028	8.11	2.24	0.31	0	0	2
N10-0172	19.71	8.98	0.48	NA	NA	NA
N10-0221	1.51	-0.82	0.22	NA	NA	NA
NING7840	1.54	0.54	0.37	1.67	0.67	2.67
OKLEE	19.71	8.72	0.42	9	0	1.67
PARULA__S	-1.29	-1.38	0.22	3.5	0.67	9
ROLLAG	14.11	5.94	0.36	0	0.67	2.67
SAMSON	11.59	5.27	0.39	NA	NA	5.33
SATURN	8.11	2.83	0.38	0	0	0
SUMAI3	25.98	18.9	0.62	9	9	NA
TINAJONES	19.71	7.37	0.48	9	9	9
TOM	8.71	2.52	0.5	0	0	2.67
VANTAGE	15.71	6.16	0.54	NA	NA	1.67
VERDE	14.71	5.68	0.39	0	0	5.33
WB_MAYVILLE	10.11	4.08	0.39	NA	NA	9
